# Supplementary material for: Microcurrent Stimulation Triggers MAPK Signaling and TGF-β1 Release in Fibroblast and Osteoblast-Like Cell Lines
Source: Cells. 2020 Aug 19;9(9):1924. doi: 10.3390/cells9091924 (PMC7564311; doi:10.3390/cells9091924)
Supplement: Supplementary file 1 [file cells-09-01924-s001.zip]

Archive with 2 entries (2 files):
- supplementary files/Supplementary Figures.pdf
- supplementary files/Supplementary Tables.xlsx
