# Supplementary material for: Microcurrent Stimulation Triggers MAPK Signaling and TGF-β1 Release in Fibroblast and Osteoblast-Like Cell Lines
Source: Cells. 2020 Aug 19;9(9):1924. doi: 10.3390/cells9091924 (PMC7564311; doi:10.3390/cells9091924)
Supplement: Supplementary file 1 [file cells-09-01924-s001.zip › supplementary files/Supplementary Tables.xlsx]

## Sheet: Data file summary
Supplementrary Tables for article titled: Microcurrent stimulation triggers MAPK signaling and TGF-β1 release in fibroblast and osteoblast-like cell lines Evangelia Konstantinou, Zoi Zagoriti, Anastasia Pyriochou and Konstantinos Poulas* Laboratory of Molecular Biology and Immunology, Department of Pharmacy, University of Patras, 26504 Rio, Greece *Correspondence: kpoulas@upatras.gr
Table S1	RNA seq results. The current sheet contains the genes that have been detected. Among them there are non-differentially expressed genes, upregulated and downregulated after the comparison between treated with microcurrents and control cells.
Table S2	Gene annotation ontology analysis. Genes that were found upregulated or downregulated in treated cells using RNA seq, participate in signaling pathways that are presented in the table.
Table S3	Upregulated and downregulated genes. The current table represents genes that were found upregulated and downregulated after the comparison of WM vs control
Table S4	Table containing the sequences of primers used in this study

## Sheet: differentially expressed genes
Table S1
Column1	start	end	gene_id	gc_content	strand	gene_name	biotype	p-value_deseq	p-value_edger	p-value_limma	p-value_nbpseq	p-value_noiseq	FDR_deseq	FDR_edger	FDR_limma	FDR_nbpseq	FDR_noiseq	meta_p-value_WM_vs_Ctrl	meta_FDR_WM_vs_Ctrl	natural_normalized_fold_change_WM_vs_Ctrl	log2_normalized_fold_change_WM_vs_Ctrl	natural_normalized_counts_KP3R4_WM1	natural_normalized_counts_KP3R5_WM2	natural_normalized_counts_KP3R6_WM3	log2_normalized_counts_KP3R4_WM1	log2_normalized_counts_KP3R5_WM2	log2_normalized_counts_KP3R6_WM3	rpgm_normalized_counts_KP3R4_WM1	rpgm_normalized_counts_KP3R5_WM2	rpgm_normalized_counts_KP3R6_WM3	natural_normalized_counts_KP3R1_Ctrl1	natural_normalized_counts_KP3R2_Ctrl2	natural_normalized_counts_KP3R3_Ctrl3	log2_normalized_counts_KP3R1_Ctrl1	log2_normalized_counts_KP3R2_Ctrl2	log2_normalized_counts_KP3R3_Ctrl3	rpgm_normalized_counts_KP3R1_Ctrl1	rpgm_normalized_counts_KP3R2_Ctrl2	rpgm_normalized_counts_KP3R3_Ctrl3	LN	AR	MD	MN	QN	KN	CM	BT	PR
chr1	566454	567996	ENSG00000237973	4576	+	hsa-mir-6723	pseudogene	1.43144e+08	412910	3.47849e+09	1.6103e+07	0.466294	481536439365015	5.09613e+09	429315015018464	662479295848373	NA	790488	975620511377236	41024059222702	-128545784512899	269	198	198	807681559705083	763662462054365	763662462054365	136548223350254	100507614213198	100507614213198	615	500	506	92667865406949	896866679319521	898584193700334	312182741116751	253807106598985	256852791878173	0	0	0	0	0	0	0	0	0
chr1	33116743	33151812	ENSG00000162521	4294	+	RBBP4	protein_coding	234337296057088	1.51016e+07	9.66431e+09	112550450775318	0.910383	177009494888035	931918967157886	452669494478175	428404128926136	NA	1.25469e+08	774269700316979	513628620102215	-961202501209967	215	194	194	775488750216347	760733031374961	760733031374961	240196626075299	216735560272595	216735560272595	410	365	399	868299458368168	851569983828404	864385618977473	458049379957547	407775667523182	445760250251369	0	0	0	0	0	0	0	0	0
chr8	38585704	38710546	ENSG00000147526	4276	+	TACC1	protein_coding	104967203235318	466030884435271	257337367448962	173851985696726	0.0444089	99654247871561	12279707258417	452669494478175	493372135153753	NA	1.15194e+09	473909231579168	181040086673889	856309180415414	1296	1023	1023	103409627642517	10	10	161797752808989	127715355805243	127715355805243	480	739	627	890989308377004	953138146051631	929462074889163	599250936329588	922596754057428	782771535580524	0	0	0	0	0	0	0	0	0
chr1	205681947	205719404	ENSG00000069275	3957	-	NUCKS1	protein_coding	109386217748719	413080440550749	125279948514771	177215590099028	13.4004	602066652806239	12279707258417	452669494478175	127906129415334	NA	3.46982e+09	10706121923997	624768946395564	-678605347544631	1562	1247	1247	106101020629997	102854022188622	102854022188622	267924528301887	213893653516295	213893653516295	2094	2200	2198	110327345285867	111039434298916	11102631888855	35917667238422	377358490566038	377015437392796	0	0	0	0	0	0	0	0	0
chr6	31802385	31807541	ENSG00000204387	4885	+	C6orf48	protein_coding	588175390354641	277624976255243	368785251414179	332370320289896	0.521805	535632458078269	19142164563923	452669494478175	163430856295534	NA	5.15596e+09	127269766224372	15721906116643	652776139881531	1463	1479	1479	10515699838284	105313814605163	105313814605163	490939597315436	496308724832215	496308724832215	824	1038	950	968825030913318	100209799389042	989330153086056	276510067114094	348322147651007	318791946308725	0	0	0	0	0	0	0	0	0
chr4	43900474	43901368	ENSG00000124399	3944	+	RP11-663P9.2	pseudogene	3.7252e+08	258008507298559	204318043694923	1.56559e+08	0	91952833210798	122474653733801	452669494478175	322041587619471	NA	9.89612e+09	203563154400171	21608635097493	111160794770567	965	1069	1069	991587937883577	100633950812885	100633950812885	489847715736041	542639593908629	542639593908629	369	728	339	853138146051631	950977500432694	84093909361377	187309644670051	369543147208122	172081218274112	0	0	0	0	0	0	0	0	0
chr17	38249040	38256978	ENSG00000126368	5678	-	NR1D1	protein_coding	3.61332e+09	3.68525e+08	107620669411818	8.10587e+07	579297811519945	669807225513146	151019107185517	452669494478175	250106669508077	NA	258328479905985	413656651579011	438095238095238	213124453327825	22	35	35	452356195605701	516992500144231	516992500144231	446247464503043	709939148073022	709939148073022	9	9	3	332192809488736	332192809488736	2	182555780933063	182555780933063	608519269776876	0	0	0	0	0	0	0	0	0
chr17	76352864	76356158	ENSG00000184557	6234	-	SOCS3	protein_coding	1.56064e+08	4.89448e+08	246314052318314	4.67302e+06	161575892267333	481536439365015	151019107185517	452669494478175	559253594712732	NA	287166034447189	413656651579011	302962962962963	159914143589092	71	169	169	616992500144231	74093909361377	74093909361377	349926071956629	832922621981272	832922621981272	40	53	42	535755200461808	575488750216347	54262647547021	19714144898965	261212419911286	206998521439133	0	0	0	0	0	0	0	0	0
chr5	81569177	81574396	ENSG00000186468	4477	-	RPS23	protein_coding	399332681911749	266889727310469	175921889940158	111185214989166	3.76366	741562943444259	385064586500253	452669494478175	262972421991418	NA	301645589386736	413656651579011	141545802428308	501268966441428	10277	9842	9842	133272719368052	132648823792396	132648823792396	279494152841991	267663856404678	267663856404678	6835	8172	6160	127389366816761	129966500191759	125889488203147	185885232526516	222246396518901	167527875985858	0	0	0	0	0	0	0	0	0
chr3	9834766	9877085	ENSG00000250151	4996	+	ARPC4-TTLL3	protein_coding	139382688114245	1.05366e+09	819943455967622	7.47025e+08	729420380670971	358387736813753	260084539256722	452669494478175	768315195267507	NA	475388152054737	513793521171006	155555555555556	-268449817427207	7	0	0	3	0	0	431832202344232	0	0	14	15	16	390689059560852	4	408746284125034	863664404688464	925354719309068	987045033929673	0	0	0	0	0	0	0	0	0
chr22	19929130	19957498	ENSG00000093010	5341	+	COMT	protein_coding	411986746430795	253828663467167	554002827365005	398651530154711	1.52143e+07	217371488544814	19142164563923	452669494478175	692979885235133	NA	595327897229391	513793521171006	174072356215213	799687112134471	1319	1217	1217	103663222142458	102502984179063	102502984179063	337081523128035	31101456682852	31101456682852	562	979	615	913699111208023	993663793900257	92667865406949	143623818042423	25019166879632	157168412982366	0	0	0	0	0	0	0	0	0
chr3	10182692	10193904	ENSG00000134086	4755	+	VHL	protein_coding	9.70083e+09	1.42874e+09	995030979466902	3.10768e+08	213091966120776	99654247871561	293890950657144	452669494478175	225617457284891	NA	59550616320341	513793521171006	338842975206612	-156131123265651	13	14	14	38073549220576	390689059560852	390689059560852	530179445350734	570962479608483	570962479608483	54	27	40	578135971352466	48073549220576	535755200461808	220228384991843	110114192495922	163132137030995	0	0	0	0	0	0	0	0	0
chr14	35870717	35873955	ENSG00000100906	5653	-	NFKBIA	protein_coding	932560786050895	551647484890168	308209847729269	638150103285888	5.22915	823216491999964	49551916000833	46149179284126	514102387386059	NA	597910664055279	513793521171006	132698961937716	408157085002255	1510	1546	1546	105612879451648	10595257481449	10595257481449	759175465057818	77727501256913	77727501256913	1121	1154	1193	101318569606088	101736771363034	102215871212648	563599798893917	580191050779286	599798893916541	0	0	0	0	0	0	0	0	0
chr19	7598481	7604945	ENSG00000268614	5609	+	CTD-2207O23.10	protein_coding	181460757776253	4.02224e+09	407039896383819	992824883817215	196451288192327	402130802634236	709178580697341	452669494478175	10563314410407	NA	813300738291936	513793521171006	51006711409396	-971241007018576	52	50	50	57279204545632	56724253419715	56724253419715	49618320610687	477099236641221	477099236641221	94	94	110	656985560833095	656985560833095	679441586635011	896946564885496	896946564885496	104961832061069	0	0	0	0	0	0	0	0	0
chr13	42031695	42045018	ENSG00000102760	4566	+	RGCC	protein_coding	538656776892706	5.70171e+09	104086111631705	186294906636786	450440667642829	234768102751708	792248303620213	452669494478175	496419568581635	NA	848858139321536	513793521171006	219834710743802	113641919822659	70	98	98	614974711950468	662935662007961	662935662007961	884955752212389	123893805309735	123893805309735	34	43	44	512928301694497	54594316186373	549185309632967	429835651074589	543615676359039	556257901390645	0	0	0	0	0	0	0	0	0
chr3	48601506	48632700	ENSG00000114270	6013	-	COL7A1	protein_coding	189502076039189	5.77721e+09	287095209074576	8.80294e+08	838656929444475	167059615891119	792248303620213	452669494478175	835737331702572	NA	10695632595564	513793521171006	317829457364341	-165367525080517	17	12	12	416992500144231	370043971814109	370043971814109	112211221122112	792079207920792	792079207920792	40	25	64	535755200461808	470043971814109	602236781302845	264026402640264	165016501650165	422442244224422	0	0	0	0	0	0	0	0	0
chr6	1312675	1314992	ENSG00000164379	6217	+	FOXQ1	protein_coding	804191493582071	9.65095e+09	120791871010427	204188383993699	521829425187745	291921512170292	928114786220659	452669494478175	496419568581635	NA	107968560363212	513793521171006	222222222222222	115200309344505	68	86	86	610852445677817	644294349584873	644294349584873	808561236623068	102259215219976	102259215219976	36	25	47	520945336562895	470043971814109	558496250072116	428061831153389	297265160523187	558858501783591	0	0	0	0	0	0	0	0	0
chr1	214778813	214782183	ENSG00000250536	6683	-	ABHD17AP3	pseudogene	586913761689059	9.39335e+09	210691051704379	5.9e+09	477434370544957	234768102751708	928114786220659	452669494478175	303407707846611	NA	120695070573644	513793521171006	226896551724138	118203468372031	79	125	125	632192809488736	697727992349992	697727992349992	401015228426396	634517766497462	634517766497462	63	45	37	6	552356195605701	524792751344359	319796954314721	228426395939086	187817258883249	0	0	0	0	0	0	0	0	0
chr2	171608221	171609562	ENSG00000128692	424	+	EIF2S2P4	pseudogene	201779802488114	184267046288908	560791247780137	341157644197066	0	408256774148902	184176345280796	452669494478175	639243725015706	NA	14628396032314	513793521171006	17319972826087	792436666571546	1561	1769	1769	10609178738142	107895336449704	107895336449704	396192893401015	448984771573604	448984771573604	1164	1104	676	101861142395416	101098306542788	9403012023575	295431472081218	280203045685279	171573604060914	0	0	0	0	0	0	0	0	0
chr5	139712428	139726216	ENSG00000113070	4999	-	HBEGF	protein_coding	519041537459866	100076929973801	369600683412822	2.35426e+09	521744894543756	234768102751708	928114786220659	452669494478175	193708804485392	NA	147954554366568	513793521171006	26025641025641	137993369832293	43	80	80	54594316186373	633985000288462	633985000288462	232432432432432	432432432432432	432432432432432	33	16	29	508746284125034	408746284125034	490689059560852	178378378378378	864864864864865	156756756756757	0	0	0	0	0	0	0	0	0
chr2	58134786	58387055	ENSG00000028116	3524	+	VRK2	protein_coding	106040048517	190478915213067	138771363337763	587299030084031	525712261920007	333314644653638	102212642241725	452669494478175	835532844731595	NA	148436834068796	513793521171006	213541666666667	109451759878429	61	72	72	595419631038687	618982455888002	618982455888002	242448330683625	286168521462639	286168521462639	25	39	32	470043971814109	532192809488736	504439411935845	993640699523052	155007949125596	127186009538951	0	0	0	0	0	0	0	0	0
chr3	184063973	184079439	ENSG00000114859	5549	-	CLCN2	protein_coding	989993473822688	16543935583256	244080222374735	5.24409e+08	471167349432093	333314644653638	928114786220659	452669494478175	29419329005578	NA	149596676166621	513793521171006	322222222222222	168805599368526	21	33	33	44594316186373	508746284125034	508746284125034	8300395256917	130434782608696	130434782608696	10	12	5	34594316186373	370043971814109	258496250072116	395256916996047	474308300395257	197628458498024	0	0	0	0	0	0	0	0	0
chr11	2316875	2324279	ENSG00000110665	6061	-	C11orf21	protein_coding	422696137179999	126167048162153	190984568538961	338645239992951	872767713052701	217371488544814	928114786220659	452669494478175	639243725015706	NA	152068529193421	513793521171006	416058394160584	-126514206879578	15	21	21	4	44594316186373	44594316186373	555761393108559	778065950351982	778065950351982	58	44	35	588264304936184	549185309632967	516992500144231	214894405335309	163023341978511	129677658391997	0	0	0	0	0	0	0	0	0
chr8	28924796	29120641	ENSG00000197892	4192	-	KIF13B	protein_coding	3.79894e+09	7.83673e+09	187339246353313	9.06261e+06	792444535402523	669807225513146	928114786220659	452669494478175	559253594712732	NA	162008145266494	513793521171006	516666666666667	236923380966572	9	42	42	332192809488736	54262647547021	54262647547021	135175728446981	630820066085912	630820066085912	6	7	5	28073549220576	3	258496250072116	901171522979874	105136677680985	750976269149895	0	0	0	0	0	0	0	0	0
chr19	14732446	14733054	ENSG00000269378	4417	-	ITGB1P1	pseudogene	608700315026305	137566950027824	285605187570195	5.10642e+09	884051046038684	234768102751708	928114786220659	452669494478175	29419329005578	NA	164171910410446	513793521171006	336448598130841	-157154198495883	12	12	12	370043971814109	370043971814109	370043971814109	609137055837563	609137055837563	609137055837563	25	29	53	470043971814109	490689059560852	575488750216347	126903553299492	147208121827411	269035532994924	0	0	0	0	0	0	0	0	0
chr6	116832809	116845955	ENSG00000178033	3901	+	FAM26E	protein_coding	438879496038359	112129145840079	136645412692622	213395901634496	201890440236308	496940434872057	928114786220659	452669494478175	506486964994797	NA	167934871965373	513793521171006	277777777777778	-184799690655495	7	4	4	3	232192809488736	232192809488736	777777777777778	444444444444444	444444444444444	18	20	16	424792751344359	439231742277876	408746284125034	2	222222222222222	177777777777778	0	0	0	0	0	0	0	0	0
chr17	51183095	51183719	ENSG00000262902	4464	+	RP11-750B16.1	pseudogene	575883221987742	157508853183542	115454257430826	114454927470487	818223296581807	535632458078269	928114786220659	452669494478175	109504086421764	NA	170605140805761	513793521171006	468354430379747	-109432738254815	32	21	21	504439411935845	44594316186373	44594316186373	16243654822335	106598984771574	106598984771574	56	51	51	583289001416474	570043971814109	570043971814109	284263959390863	258883248730964	258883248730964	0	0	0	0	0	0	0	0	0
chr20	48599536	48605423	ENSG00000124216	5516	+	SNAI1	protein_coding	191864123850521	209890223190803	170132652814306	618224530538606	464366709831219	402130802634236	103618605384836	452669494478175	859396870343456	NA	172436229018576	513793521171006	195522388059702	967333811079678	103	145	145	670043971814109	718982455888002	718982455888002	100292112950341	141187925998053	141187925998053	62	64	75	597727992349992	602236781302845	624792751344359	603700097370983	62317429406037	730282375851996	0	0	0	0	0	0	0	0	0
chr3	112929850	113006303	ENSG00000144857	4704	+	BOC	protein_coding	603870113551087	138101783197792	290031497142214	9.15303e+09	841227965711649	234768102751708	928114786220659	452669494478175	414199270262167	NA	172615586231463	513793521171006	336842105263158	-156985560833095	8	12	12	316992500144231	370043971814109	370043971814109	215169445938677	322754168908015	322754168908015	23	44	28	458496250072116	549185309632967	485798099512757	618612157073696	118343195266272	753093060785368	0	0	0	0	0	0	0	0	0
chr1	149859440	149872351	ENSG00000178096	4545	+	BOLA1	protein_coding	50630991647939	201031226494986	389745327677127	5.77028e+09	435179621172258	234768102751708	103380308225046	452669494478175	303407707846611	NA	18315212374662	513793521171006	242391304347826	127733794386329	49	87	87	564385618977472	64594316186373	64594316186373	938697318007663	166666666666667	166666666666667	25	23	44	470043971814109	458496250072116	549185309632967	478927203065134	440613026819923	842911877394636	0	0	0	0	0	0	0	0	0
chr17	74559792	74583038	ENSG00000070731	5334	-	ST6GALNAC2	protein_coding	370444498407926	121298462644936	819082964935061	6.07159e+08	473835150891988	208194945149702	928114786220659	452669494478175	681232755913895	NA	19121624092735	513793521171006	3225	168929916053589	21	54	54	44594316186373	578135971352466	578135971352466	727146814404432	186980609418283	186980609418283	12	11	17	370043971814109	358496250072116	416992500144231	415512465373961	380886426592798	588642659279778	0	0	0	0	0	0	0	0	0
chr5	43602794	43707507	ENSG00000112992	3788	+	NNT	protein_coding	431304363815072	162618527686757	117075893477583	130181028789807	403107214218708	496940434872057	928114786220659	452669494478175	116628027094528	NA	218727723752261	513793521171006	570993914807302	-808452724297682	215	174	174	775488750216347	745121111183233	745121111183233	431813617192207	349467764611368	349467764611368	290	368	328	818487534290828	85274770060604	836194377373524	58244627435228	739104237798755	658766820646716	0	0	0	0	0	0	0	0	0
chr6	58291908	58298496	ENSG00000225096	3941	+	XXbac-BPG55C20.7	lincRNA	260830882177275	398582783551803	211639782098591	633650260907912	412062993054479	450905717210572	12279707258417	452669494478175	859396870343456	NA	219607010114702	513793521171006	317647058823529	166742466091313	18	18	18	424792751344359	424792751344359	424792751344359	913705583756345	913705583756345	913705583756345	4	8	5	232192809488736	316992500144231	258496250072116	203045685279188	406091370558376	253807106598985	0	0	0	0	0	0	0	0	0
chr1	11089716	11090585	ENSG00000271895	4299	+	RP4-635E18.8	antisense	101502893344951	421677434705031	101762209120207	2.02852e+08	436156317104606	99654247871561	12279707258417	452669494478175	343575290233721	NA	220223125938211	513793521171006	37	188752527074159	17	47	47	416992500144231	558496250072116	558496250072116	862944162436548	238578680203046	238578680203046	8	17	5	316992500144231	416992500144231	258496250072116	406091370558376	862944162436548	253807106598985	0	0	0	0	0	0	0	0	0
chr9	139886870	139888436	ENSG00000148362	649	+	C9orf142	protein_coding	341324271456515	286436701528625	221246257265577	308281230815542	804452547938925	485946927167331	12279707258417	452669494478175	639243725015706	NA	223593297796388	513793521171006	346153846153846	-153051471669878	13	7	7	38073549220576	3	3	165816326530612	892857142857143	892857142857143	34	21	23	512928301694497	44594316186373	458496250072116	433673469387755	267857142857143	293367346938776	0	0	0	0	0	0	0	0	0
chr17	4848947	4852356	ENSG00000108518	5798	-	PFN1	protein_coding	314271825128805	165188308952761	307873016279983	117964064753848	363183651825814	193937143286985	928114786220659	452669494478175	428404128926136	NA	223965409388261	513793521171006	543042270904042	-880863591793181	644	558	558	933315535031062	912670447284319	912670447284319	100311526479751	869158878504673	869158878504673	1359	714	1168	104093909361377	948179943166575	101910592145317	211682242990654	111214953271028	181931464174455	0	0	0	0	0	0	0	0	0
chr11	33060963	33127489	ENSG00000176148	421	+	TCP11L1	protein_coding	109759355761954	365552836565617	230052246670659	135799504798448	645425453603902	602066652806239	12279707258417	452669494478175	441062496900642	NA	236996265744767	513793521171006	176470588235294	-250250034052918	6	0	0	28073549220576	0	0	168823860438942	0	0	7	12	15	3	370043971814109	4	196961170512099	337647720877884	422059651097355	0	0	0	0	0	0	0	0	0
chr9	34086385	34127397	ENSG00000198876	4599	-	DCAF12	protein_coding	90665916858634	312645739818952	269061957637204	105071303132148	765021173914233	319713927391217	12279707258417	452669494478175	106294264201391	NA	247170350916399	513793521171006	478260869565217	-106413033741972	22	33	33	452356195605701	508746284125034	508746284125034	770577933450088	115586690017513	115586690017513	68	68	48	610852445677817	610852445677817	561470984411521	238178633975482	238178633975482	168126094570928	0	0	0	0	0	0	0	0	0
chr1	16972069	16976914	ENSG00000186301	6021	+	MST1P2	pseudogene	477440185647512	411870663997473	241438990839521	445867030173364	514180070354906	504911701271801	12279707258417	452669494478175	764290400888841	NA	248243961416173	513793521171006	35	18073549220576	15	17	17	4	416992500144231	416992500144231	286259541984733	324427480916031	324427480916031	7	4	3	3	232192809488736	2	133587786259542	763358778625954	572519083969466	0	0	0	0	0	0	0	0	0
chr22	22469236	22472374	ENSG00000182502	6735	-	ABHD17AP5	pseudogene	145634181984085	276090313133402	549645615660527	4.2907e+09	50679488591828	366819811030118	12279707258417	452669494478175	288887933523854	NA	250119139942876	513793521171006	270909090909091	14378088069375	29	60	60	490689059560852	593073733756289	593073733756289	147208121827411	304568527918782	304568527918782	23	16	16	458496250072116	408746284125034	408746284125034	116751269035533	812182741116751	812182741116751	0	0	0	0	0	0	0	0	0
chr5	168088745	168728133	ENSG00000184347	4501	-	SLIT3	protein_coding	506149796531194	483985743847763	220183859598785	797966320430719	425848824435491	524949646116639	12279707258417	452669494478175	973378306513052	NA	251920099194196	513793521171006	242857142857143	128010791919274	28	37	37	485798099512757	524792751344359	524792751344359	45954373871656	607254226161169	607254226161169	15	14	13	4	390689059560852	38073549220576	246184145741014	22977186935828	213359592975546	0	0	0	0	0	0	0	0	0
chr17	18743398	18834581	ENSG00000141127	4441	+	PRPSAP2	protein_coding	425385684030223	34981714508221	174683102989359	259178918676527	764554554527673	496940434872057	12279707258417	452669494478175	151907721412967	NA	252730952239694	513793521171006	533073929961089	-907592466233351	51	43	43	570043971814109	54594316186373	54594316186373	139840965176858	117905127502056	117905127502056	104	76	77	671424551766612	62667865406949	628540221886225	285165889772416	208390457910611	211132437619962	0	0	0	0	0	0	0	0	0
chr1	77660510	77661080	ENSG00000228187	5184	+	RP11-363H12.1	pseudogene	121469899591149	472598062011989	212813650695091	332110241411694	820048794847514	61418679329375	12279707258417	452669494478175	639243725015706	NA	272012517699756	513793521171006	205882352941176	-228010791919274	5	1	1	258496250072116	1	1	253807106598985	50761421319797	50761421319797	13	10	11	38073549220576	34594316186373	358496250072116	65989847715736	50761421319797	558375634517767	0	0	0	0	0	0	0	0	0
chr3	37027357	37034795	ENSG00000178567	3893	-	EPM2AIP1	protein_coding	266290103021945	312533293276646	235080531547731	135926563543379	107947268277131	450905717210572	12279707258417	452669494478175	117333883395944	NA	273112773955243	513793521171006	564036222509702	-826140279147921	164	136	136	736632221424582	709803208296053	709803208296053	30438010393467	252412769116555	252412769116555	257	194	322	801122725542325	760733031374961	833539035469392	476985894580549	360059391239792	597624350408315	0	0	0	0	0	0	0	0	0
chr1	36023074	36032875	ENSG00000020129	5771	+	NCDN	protein_coding	343629421137972	448173498513251	199225275828143	364337229131313	79152025147225	485946927167331	12279707258417	452669494478175	171853614537734	NA	287757137900879	513793521171006	573394495412844	-80240004011484	84	83	83	64093909361377	639231742277876	639231742277876	400763358778626	395992366412214	395992366412214	175	138	123	74594316186373	711894107272351	695419631038687	834923664122137	658396946564885	586832061068702	0	0	0	0	0	0	0	0	0
chr20	39807088	39946312	ENSG00000174306	4113	-	ZHX3	protein_coding	276349368637822	59435888552896	151044292931864	204006981072305	213004611831047	453446341333278	131811192531599	452669494478175	137587659037944	NA	291153916820197	513793521171006	169577874818049	761947950723542	409	378	378	867948009950545	856605403817109	856605403817109	396279430287763	366243581048348	366243581048348	261	193	233	803342300153745	759991284218713	78703647195834	252882472628621	186997383974421	225753318476892	0	0	0	0	0	0	0	0	0
chr13	96453834	96705736	ENSG00000102595	3701	-	UGGT2	protein_coding	535847490680396	641166385500669	217707867460284	185130978641261	485961563018384	533341107256246	135180914589225	452669494478175	130538114498087	NA	292520810374552	513793521171006	201098901098901	100790519808535	53	65	65	575488750216347	604439411935845	604439411935845	14421768707483	17687074829932	17687074829932	31	33	27	5	508746284125034	48073549220576	843537414965986	897959183673469	73469387755102	0	0	0	0	0	0	0	0	0
chr17	20717933	20747570	ENSG00000226981	4275	+	ABHD17AP6	pseudogene	183509103317652	348492485569949	585993536986198	124959882039709	430969241204354	402130802634236	12279707258417	452669494478175	428404128926136	NA	294561190467939	513793521171006	227777777777778	118762700317577	52	97	97	57279204545632	661470984411521	661470984411521	263959390862944	49238578680203	49238578680203	46	26	36	555458885167764	475488750216347	520945336562895	233502538071066	131979695431472	182741116751269	0	0	0	0	0	0	0	0	0
chr1	9648932	9674935	ENSG00000188807	5937	+	TMEM201	protein_coding	104588306498564	481671543060321	181419957303233	351293898659978	742971166467628	597605962409848	12279707258417	452669494478175	169599209113927	NA	301969724323578	513793521171006	517241379310345	-951090399519053	34	28	28	512928301694497	485798099512757	485798099512757	644183402804092	530503978779841	530503978779841	53	54	67	575488750216347	578135971352466	608746284125034	100416824554756	102311481621826	126942023493748	0	0	0	0	0	0	0	0	0
chr5	140011313	140013286	ENSG00000170458	5826	-	CD14	protein_coding	368538229882362	370434973907551	432110464504329	16921931789848	708186293600966	491975964907868	12279707258417	452669494478175	493372135153753	NA	303030285352347	513793521171006	33	172246602447109	14	26	26	390689059560852	475488750216347	475488750216347	175658720200753	326223337515684	326223337515684	8	6	6	316992500144231	28073549220576	28073549220576	100376411543287	752823086574655	752823086574655	0	0	0	0	0	0	0	0	0
chr1	31342314	31381608	ENSG00000162512	5572	-	SDC3	protein_coding	737996971105314	408448297549744	193728700433556	121491191288153	168192944434926	535632458078269	12279707258417	452669494478175	114461395639571	NA	303338810611323	513793521171006	376811594202899	-140808473863708	10	8	8	34594316186373	316992500144231	316992500144231	230680507497117	184544405997693	184544405997693	26	19	24	475488750216347	432192809488736	464385618977472	599769319492503	438292964244521	55363321799308	0	0	0	0	0	0	0	0	0
chr5	87485450	87565293	ENSG00000164180	3547	-	TMEM161B	protein_coding	285398542007213	553498479583684	238482715852757	189524572364268	79046900481698	457453091617275	131811192531599	452669494478175	130538114498087	NA	304350483012214	513793521171006	438775510204082	-118844508941311	9	17	17	332192809488736	416992500144231	416992500144231	1001001001001	189077966855745	189077966855745	32	33	33	504439411935845	508746284125034	508746284125034	355911467022578	367033700367034	367033700367034	0	0	0	0	0	0	0	0	0
chr6	49398073	49430904	ENSG00000146085	344	-	MUT	protein_coding	121111104840177	582767975176066	146784308068223	738787578040504	794829989468492	61418679329375	131811192531599	452669494478175	225878226820801	NA	309552768210401	513793521171006	572	-805912947883698	51	46	46	570043971814109	555458885167764	555458885167764	325878594249201	293929712460064	293929712460064	84	83	83	64093909361377	639231742277876	639231742277876	536741214057508	530351437699681	530351437699681	0	0	0	0	0	0	0	0	0
chr8	109455830	109499145	ENSG00000104412	3469	+	EMC2	protein_coding	6036720982999	716286364849216	203148180090856	235893164302429	621304263765438	535632458078269	146163626428883	452669494478175	145008107650485	NA	310132289832223	513793521171006	171224489795918	775889061437253	243	298	298	793073733756289	82240016741981	82240016741981	217937219730942	267264573991031	267264573991031	183	153	154	752356195605701	72667865406949	727612440527424	164125560538117	137219730941704	138116591928251	0	0	0	0	0	0	0	0	0
chr17	33730856	33731392	ENSG00000267547	4469	-	RP11-686D22.4	lincRNA	624486867029971	584877160522312	396303938602393	114105694415758	588766942263149	535632458078269	131811192531599	452669494478175	428404128926136	NA	312775520922215	513793521171006	234042553191489	-209515723304034	9	1	1	332192809488736	1	1	456852791878173	50761421319797	50761421319797	22	12	13	452356195605701	370043971814109	38073549220576	111675126903553	609137055837563	65989847715736	0	0	0	0	0	0	0	0	0
chr2	30481193	30482893	ENSG00000256261	5179	+	AC104698.1	pseudogene	602317438484672	440832053679609	165337294049089	301542000947442	208804968280237	535632458078269	12279707258417	452669494478175	156437840030939	NA	314418310092793	513793521171006	601739130434783	-732789918195013	252	220	220	798299357469431	778790255939143	778790255939143	127918781725888	111675126903553	111675126903553	370	325	455	85352753766208	834872815423108	883289001416474	187817258883249	16497461928934	230964467005076	0	0	0	0	0	0	0	0	0
chr19	56088899	56092211	ENSG00000218891	6834	-	ZNF579	protein_coding	424715055990804	487526864092072	286274120898749	113465036853434	712428062089255	496940434872057	12279707258417	452669494478175	109405116003522	NA	314548829510215	513793521171006	525	-929610672108602	83	53	53	639231742277876	575488750216347	575488750216347	102216748768473	652709359605911	652709359605911	120	92	148	691886323727459	653915881110803	721916852046216	147783251231527	113300492610837	182266009852217	0	0	0	0	0	0	0	0	0
chr19	1554668	1568057	ENSG00000181588	6048	-	MEX3D	protein_coding	137903756440957	405587703736399	468655599025725	355689499509775	715397051831206	358387736813753	12279707258417	452669494478175	655211910888007	NA	316099128457789	513793521171006	427631578947368	-122555970041513	27	19	19	48073549220576	432192809488736	432192809488736	247479376718607	174152153987168	174152153987168	67	31	54	608746284125034	5	578135971352466	614115490375802	284142988084326	494958753437214	0	0	0	0	0	0	0	0	0
chr1	23345941	23410182	ENSG00000004487	3916	+	KDM1A	protein_coding	766885087240637	608753684516378	177031005837533	499743256602739	768302112160621	535632458078269	131811192531599	452669494478175	18696198491766	NA	316191757280258	513793521171006	575070821529745	-798188456086004	71	66	66	616992500144231	606608919045777	606608919045777	766738660907127	712742980561555	712742980561555	112	102	139	682017896241519	668650052718322	712928301694497	120950323974082	110151187904968	150107991360691	0	0	0	0	0	0	0	0	0
chr19	39923847	39926588	ENSG00000105193	5095	-	RPS16	protein_coding	207138636801226	40248741781716	647118231451185	152105369433013	0	6483156828101	219711133904161	452669494478175	12350373370727	NA	31843774114696	513793521171006	155570496873529	637568486737886	6304	8417	8417	126222806552156	130392617943411	130392617943411	125079365079365	167003968253968	167003968253968	4522	4841	5510	121430642806314	122413873639989	124280984118325	897222222222222	960515873015873	109325396825397	0	0	0	0	0	0	0	0	0
chr2	205410516	206484886	ENSG00000116117	3758	+	PARD3B	protein_coding	139225137936088	929987868687862	286046229369103	224564998744046	434959998810197	358387736813753	159668599541367	452669494478175	140689401751219	NA	321304033160807	513793521171006	18625	897240425574799	110	94	94	679441586635011	656985560833095	656985560833095	158296157720535	135271262052094	135271262052094	41	57	62	539231742277876	585798099512757	597727992349992	590012951503814	820261908188229	892214707152108	0	0	0	0	0	0	0	0	0
chr17	79845713	79849462	ENSG00000183684	5757	-	ALYREF	protein_coding	8.20664e+08	411507459583208	932126907226312	153827500822351	825806814059669	99654247871561	12279707258417	452669494478175	475539469495642	NA	331667044435731	513793521171006	502127659574468	-993873897203159	110	122	122	679441586635011	694251450533924	694251450533924	101663585951941	11275415896488	11275415896488	285	127	293	815987133677839	7	819967234483636	263401109057301	117375231053604	270794824399261	0	0	0	0	0	0	0	0	0
chr1	89724633	89738544	ENSG00000154451	3832	-	GBP5	protein_coding	207242411352701	108805479111223	870082175040174	3.00294e+09	484622887450025	170519056061002	168957751915953	452669494478175	225617457284891	NA	336863009370894	513793521171006	21984126984127	113646224254927	116	219	219	68703647195834	778135971352466	778135971352466	540037243947858	10195530726257	10195530726257	78	120	54	63037807481771	691886323727459	578135971352466	363128491620112	558659217877095	251396648044693	0	0	0	0	0	0	0	0	0
chr17	67410839	67539472	ENSG00000108984	41	+	MAP2K6	protein_coding	588749913258274	31734068634384	839344288619009	1915336810912	819516531411582	234768102751708	12279707258417	452669494478175	496419568581635	NA	358095854415214	513793521171006	453488372093023	-114086253583985	43	37	37	54594316186373	524792751344359	524792751344359	150877192982456	129824561403509	129824561403509	96	112	50	659991284218713	682017896241519	56724253419715	336842105263158	392982456140351	175438596491228	0	0	0	0	0	0	0	0	0
chr1	3652548	3663900	ENSG00000227372	5443	-	TP73-AS1	antisense	654794760573122	119330833102986	231533058137732	382425931472929	441196425869007	535632458078269	173268369665536	452669494478175	172890140887871	NA	3640797978195	513793521171006	187387387387387	906023851790986	72	68	68	618982455888002	610852445677817	610852445677817	612244897959184	578231292517007	578231292517007	43	33	35	54594316186373	508746284125034	516992500144231	365646258503401	280612244897959	297619047619048	0	0	0	0	0	0	0	0	0
chr19	46009837	46030241	ENSG00000125753	5467	+	VASP	protein_coding	272498817280235	139429453038106	836148679425625	4.90975e+08	163602183139603	177009494888035	177575942183722	452669494478175	605961588002039	NA	367210570643275	513793521171006	453591606133979	-114053415191968	316	123	123	830833903013941	695419631038687	695419631038687	129934210526316	505756578947368	505756578947368	403	254	582	86582114827518	799435343685886	91873520732005	165707236842105	104440789473684	239309210526316	0	0	0	0	0	0	0	0	0
chr1	74663896	74699770	ENSG00000254685	3435	+	FPGT	protein_coding	148175622488267	646222165027082	280827027418904	136899037506206	730479972174676	61418679329375	135180914589225	452669494478175	117333883395944	NA	372895760215886	513793521171006	394736842105263	-134103691783507	16	7	7	408746284125034	3	3	529801324503311	231788079470199	231788079470199	25	24	27	470043971814109	464385618977472	48073549220576	827814569536424	794701986754967	894039735099338	0	0	0	0	0	0	0	0	0
chr3	37283303	37285686	ENSG00000176354	5365	-	AC097359.1	pseudogene	358298252894402	117397518227659	472763363932092	204379372786204	431572389714266	485946927167331	172527997541159	452669494478175	496419568581635	NA	374888969112404	513793521171006	331578947368421	172935241005633	15	24	24	4	464385618977472	464385618977472	761421319796954	121827411167513	121827411167513	4	10	5	232192809488736	34594316186373	258496250072116	203045685279188	50761421319797	253807106598985	0	0	0	0	0	0	0	0	0
chr3	37283280	37285668	ENSG00000270194	5341	-	RP11-259K5.2	antisense	358298252894402	117423041593399	472763363932092	204379372786204	431572389714266	485946927167331	172527997541159	452669494478175	496419568581635	NA	374905441932187	513793521171006	331578947368421	172935241005633	15	24	24	4	464385618977472	464385618977472	761421319796954	121827411167513	121827411167513	4	10	5	232192809488736	34594316186373	258496250072116	203045685279188	50761421319797	253807106598985	0	0	0	0	0	0	0	0	0
chr8	144816310	144828507	ENSG00000203499	6021	+	FAM83H-AS1	lincRNA	146389052024268	845469851261352	275711357731949	139595871674746	71273982182653	61418679329375	153452778003935	452669494478175	118820155048946	NA	389076054394897	513793521171006	391891891891892	-135147237050138	15	7	7	4	3	3	379746835443038	177215189873418	177215189873418	23	24	27	458496250072116	464385618977472	48073549220576	582278481012658	607594936708861	683544303797468	0	0	0	0	0	0	0	0	0
chr3	192958914	192995527	ENSG00000127252	3784	+	HRASLS	protein_coding	419514166661393	103746853913614	618420378999883	4.93947e+09	591431750235005	496940434872057	166291385844392	452669494478175	29419329005578	NA	39077220119221	513793521171006	147058823529412	-276553474636298	5	0	0	258496250072116	0	0	772797527047913	0	0	21	8	5	44594316186373	316992500144231	258496250072116	324574961360124	123647604327666	772797527047913	0	0	0	0	0	0	0	0	0
chr19	1874881	1876168	ENSG00000261526	5575	-	CTB-31O20.2	lincRNA	807170373395444	749236495131129	262976462117961	372192192997157	854098212550878	535632458078269	146934115821923	452669494478175	172884836430192	NA	395892174605766	513793521171006	470588235294118	-108746284125034	14	17	17	390689059560852	416992500144231	416992500144231	710659898477157	862944162436548	862944162436548	29	38	35	490689059560852	528540221886225	516992500144231	147208121827411	192893401015228	177664974619289	0	0	0	0	0	0	0	0	0
chr1	54649714	54691137	ENSG00000116221	489	+	MRPL37	protein_coding	25700867670517	601608083595689	466160134170731	849415661390364	913726973724213	450905717210572	131811192531599	452669494478175	979765242325222	NA	402389468943757	513793521171006	550065019505852	-862325934841877	169	127	127	74093909361377	7	7	157355679702048	118249534450652	118249534450652	241	184	344	791886323727459	753138146051631	843045255166553	2243947858473	171322160148976	320297951582868	0	0	0	0	0	0	0	0	0
chr14	24028774	24037279	ENSG00000213983	5518	-	AP1G2	protein_coding	132777788606669	586645994567747	257442632857559	161354476879203	184864549891186	61418679329375	131811192531599	452669494478175	12350373370727	NA	40752950634766	513793521171006	289473684210526	-178849589480629	5	3	3	258496250072116	2	2	123092072870507	738552437223043	738552437223043	15	11	12	4	358496250072116	370043971814109	369276218611521	270802560315116	295420974889217	0	0	0	0	0	0	0	0	0
chr17	44839872	44910520	ENSG00000108379	5382	-	WNT3	protein_coding	129105915935134	75002830147311	363884782228518	914310211375111	687917590646648	61418679329375	146934115821923	452669494478175	101655528904004	NA	41107453012614	513793521171006	392857142857143	-134792330342031	17	8	8	416992500144231	316992500144231	316992500144231	583791208791209	274725274725275	274725274725275	22	30	32	452356195605701	495419631038687	504439411935845	755494505494505	103021978021978	10989010989011	0	0	0	0	0	0	0	0	0
chr15	41679551	41694717	ENSG00000137806	4609	-	NDUFAF1	protein_coding	1977675850912	132388595520069	432180870526224	150829082336778	442035949917924	406807922532599	177575942183722	452669494478175	12350373370727	NA	41832835957191	513793521171006	205952380952381	104231080485796	63	55	55	6	58073549220576	58073549220576	555555555555556	485008818342152	485008818342152	32	35	17	504439411935845	516992500144231	416992500144231	282186948853616	308641975308642	149911816578483	0	0	0	0	0	0	0	0	0
chr17	4851387	4860426	ENSG00000108515	5822	+	ENO3	protein_coding	118456602558953	893186742823261	36478148051648	914310211375111	730406252283738	61418679329375	157481582570353	452669494478175	101655528904004	NA	427317593044958	513793521171006	392857142857143	-134792330342031	17	8	8	416992500144231	316992500144231	316992500144231	641025641025641	301659125188537	301659125188537	25	23	36	470043971814109	458496250072116	520945336562895	942684766214178	867269984917044	135746606334842	0	0	0	0	0	0	0	0	0
chr11	104912053	104972158	ENSG00000204397	3744	-	CARD16	protein_coding	152290221825936	595629141046045	720925336532226	294683745044375	860687401249127	375913183555141	131811192531599	452669494478175	639243725015706	NA	427749828524759	513793521171006	333333333333333	-158496250072116	8	8	8	316992500144231	316992500144231	316992500144231	962695547533093	962695547533093	962695547533093	35	22	15	516992500144231	452356195605701	4	421179302045728	2647412755716	180505415162455	0	0	0	0	0	0	0	0	0
chr2	97502348	97523832	ENSG00000213337	5161	-	ANKRD39	protein_coding	101964986610235	131785728274004	284988779585785	37260870596687	492736729040112	597605962409848	177575942183722	452669494478175	172884836430192	NA	431422778395067	513793521171006	192307692307692	943416471633633	55	60	60	58073549220576	593073733756289	593073733756289	108609794628752	118483412322275	118483412322275	37	25	29	524792751344359	470043971814109	490689059560852	730647709320695	493680884676145	572669826224329	0	0	0	0	0	0	0	0	0
chr4	667369	675822	ENSG00000215375	6554	+	MYL5	protein_coding	689470199622963	181917478805819	428601431285365	205132053132907	584901958926271	535632458078269	184176345280796	452669494478175	496419568581635	NA	432581068122157	513793521171006	382608695652174	-138605843230708	28	8	8	485798099512757	316992500144231	316992500144231	289855072463768	82815734989648	82815734989648	48	31	36	561470984411521	5	520945336562895	496894409937888	320910973084886	372670807453416	0	0	0	0	0	0	0	0	0
chr20	61733483	61735738	ENSG00000225978	6418	+	HAR1A	lincRNA	84038217047372	14940358881932	326848741514306	18152446065871	482186664346193	545894565683508	17902321293282	452669494478175	129501438927734	NA	435324828233072	513793521171006	242424242424242	127753397552891	24	28	28	464385618977472	485798099512757	485798099512757	609137055837563	710659898477157	710659898477157	10	13	10	34594316186373	38073549220576	34594316186373	253807106598985	32994923857868	253807106598985	0	0	0	0	0	0	0	0	0
chr4	38665817	38702663	ENSG00000109787	4191	+	KLF3	protein_coding	355596922811099	967245255404455	707756873274921	3277651307238	440030772446043	485946927167331	162587923300554	452669494478175	639243725015706	NA	455793322791997	513793521171006	237704918032787	124917175245205	31	57	57	5	585798099512757	585798099512757	591828942344406	108820160366552	108820160366552	18	24	19	424792751344359	464385618977472	432192809488736	343642611683849	458190148911798	362733867888507	0	0	0	0	0	0	0	0	0
chr2	158592958	158732374	ENSG00000115170	4031	-	ACVR1	protein_coding	132340709382095	178425267312502	580063635810161	620907505299543	439732179176684	358387736813753	184176345280796	452669494478175	859396870343456	NA	457486344286535	513793521171006	195121951219512	964376090269279	104	148	148	671424551766612	721916852046216	721916852046216	541384695471109	770432066631963	770432066631963	55	95	55	58073549220576	658496250072116	58073549220576	286309213951067	494534096824571	286309213951067	0	0	0	0	0	0	0	0	0
chr14	93669239	93673439	ENSG00000170270	4335	-	C14orf142	protein_coding	19127072702589	136242766373516	612749512737066	632457052354376	431197265301494	402130802634236	177575942183722	452669494478175	859396870343456	NA	45755050581667	513793521171006	195477386934673	967001724442543	95	147	147	658496250072116	720945336562895	720945336562895	958627648839556	148335015136226	148335015136226	58	87	54	588264304936184	64594316186373	578135971352466	585267406659939	877901109989909	544904137235116	0	0	0	0	0	0	0	0	0
chr14	29241910	29282493	ENSG00000186960	3743	+	C14orf23	protein_coding	435370016958355	764312202332881	560552754971108	825072392070118	733382753313763	496940434872057	147392831268632	452669494478175	973378306513052	NA	46389055867499	513793521171006	453947368421053	-113940305666542	31	19	19	5	432192809488736	432192809488736	141941391941392	86996336996337	86996336996337	56	32	64	583289001416474	504439411935845	602236781302845	256410256410256	146520146520147	293040293040293	0	0	0	0	0	0	0	0	0
chr7	73095299	73097783	ENSG00000176410	5445	-	DNAJC30	protein_coding	140625538001855	102567952197499	280035033329597	644137701244436	732904508372842	61418679329375	166291385844392	452669494478175	211998600233569	NA	465655637292961	513793521171006	571428571428571	-807354922057604	64	46	46	602236781302845	555458885167764	555458885167764	360766629086809	259301014656144	259301014656144	103	84	86	670043971814109	64093909361377	644294349584873	580608793686584	473506200676437	4847801578354	0	0	0	0	0	0	0	0	0
chr9	34398182	34458568	ENSG00000164970	4716	-	FAM219A	protein_coding	788139462889157	109586047483129	442833343854558	222888960296181	438767733709372	535632458078269	168957751915953	452669494478175	140689401751219	NA	471197493025132	513793521171006	184659090909091	88486428927852	81	122	122	635755200461808	694251450533924	694251450533924	25077399380805	377708978328173	377708978328173	61	55	60	595419631038687	58073549220576	593073733756289	188854489164087	170278637770898	185758513931889	0	0	0	0	0	0	0	0	0
chr9	93976097	94124195	ENSG00000148090	3891	-	AUH	protein_coding	290455833463423	801962784541002	65877485601765	552914730077599	792942367170945	459590499564816	149967040709167	452669494478175	835532844731595	NA	478361652549065	513793521171006	363636363636364	-14594316186373	8	10	10	316992500144231	34594316186373	34594316186373	492914356130622	616142945163278	616142945163278	20	38	19	439231742277876	528540221886225	432192809488736	123228589032656	234134319162046	117067159581023	0	0	0	0	0	0	0	0	0
chr22	30773835	30817760	ENSG00000099999	522	-	RNF215	protein_coding	259835728299473	931464849050267	948473900640476	6.76899e+09	733059668939967	450905717210572	159668599541367	452669494478175	321318608001273	NA	478461824891483	513793521171006	285714285714286	-18073549220576	12	4	4	370043971814109	232192809488736	232192809488736	655379574003277	218459858001092	218459858001092	32	11	27	504439411935845	358496250072116	48073549220576	174767886400874	600764609503004	147460404150737	0	0	0	0	0	0	0	0	0
chr12	51638342	51664674	ENSG00000170545	4682	-	SMAGP	protein_coding	114283969630856	157764280835221	940669914917065	154120716089983	40279825202853	344022622727812	180294723711963	452669494478175	475539469495642	NA	484939829474087	513793521171006	26304347826087	139530128121758	25	48	48	470043971814109	561470984411521	561470984411521	106428267347808	204342273307791	204342273307791	8	23	15	316992500144231	458496250072116	4	340570455512984	97914005959983	638569604086846	0	0	0	0	0	0	0	0	0
chr1	212965170	212989968	ENSG00000203705	4066	+	TATDN3	protein_coding	125932893397458	111724780719763	267518576292059	405417332516014	138939683032572	61418679329375	168957751915953	452669494478175	176822094260327	NA	487573854890321	513793521171006	441558441558442	-117932369944456	12	11	11	370043971814109	358496250072116	358496250072116	335852225020991	307864539602575	307864539602575	29	23	25	490689059560852	458496250072116	470043971814109	811642877134061	643716764623566	699692135460397	0	0	0	0	0	0	0	0	0
chr5	126378250	126409184	ENSG00000164241	3903	-	C5orf63	protein_coding	708641948799535	159575771133477	319313939053066	468246797160462	67678655275916	535632458078269	180686620855905	452669494478175	184781609906972	NA	492269158224958	513793521171006	5	-1	18	22	22	424792751344359	452356195605701	452356195605701	259067357512953	316637881404721	316637881404721	49	36	39	564385618977472	520945336562895	532192809488736	705238917674151	518134715025907	561312607944732	0	0	0	0	0	0	0	0	0
chr9	132500610	132515326	ENSG00000148344	5226	-	PTGES	protein_coding	105790956804295	722409756292489	980474161022436	319151226040028	81979092622723	333314644653638	146163626428883	452669494478175	639243725015706	NA	499139560857303	513793521171006	36046511627907	-147206844431522	9	11	11	332192809488736	358496250072116	358496250072116	609343263371699	744752877454299	744752877454299	42	28	16	54262647547021	485798099512757	408746284125034	28436018957346	18957345971564	10832769126608	0	0	0	0	0	0	0	0	0
chr1	28052490	28089633	ENSG00000009780	4335	+	FAM76A	protein_coding	106541439482035	974842515333089	381793429052361	468497381692569	680143280916546	60053616949754	162587923300554	452669494478175	184781609906972	NA	5018558218271	513793521171006	553784860557769	-852602481227265	53	43	43	575488750216347	54594316186373	54594316186373	157363420427553	127672209026128	127672209026128	88	95	68	64757334309664	658496250072116	610852445677817	261282660332542	282066508313539	201900237529691	0	0	0	0	0	0	0	0	0
chr19	45582453	45594782	ENSG00000142252	5045	+	GEMIN7	protein_coding	205094836682348	122535987717109	369440505867511	166758774543929	725166467963587	6483156828101	175853390744716	452669494478175	12350373370727	NA	504303491923028	513793521171006	309523809523809	-169187770463767	7	3	3	3	2	2	497159090909091	213068181818182	213068181818182	12	14	16	370043971814109	390689059560852	408746284125034	852272727272727	994318181818182	113636363636364	0	0	0	0	0	0	0	0	0
chr5	148651434	148721365	ENSG00000157510	4632	+	AFAP1L1	protein_coding	127893818123662	188005147569191	334864414171629	46108942350005	477776956199231	61418679329375	184176345280796	452669494478175	184781609906972	NA	51673481308206	513793521171006	203571428571429	102553509210714	36	39	39	520945336562895	532192809488736	532192809488736	140625	15234375	15234375	19	19	18	432192809488736	432192809488736	424792751344359	7421875	7421875	703125	0	0	0	0	0	0	0	0	0
chr9	132500629	132501902	ENSG00000255824	5369	-	AL590369.1	pseudogene	119890451617501	783478848026353	96775717335176	382514716947854	819424981699313	352306655681714	148764552959096	452669494478175	675806351036898	NA	517451462760771	513793521171006	364705882352941	-145519462575083	9	11	11	332192809488736	358496250072116	358496250072116	456852791878173	558375634517767	558375634517767	41	28	16	539231742277876	485798099512757	408746284125034	208121827411168	142131979695431	812182741116751	0	0	0	0	0	0	0	0	0
chr14	55405668	55493823	ENSG00000198554	3943	-	WDHD1	protein_coding	965464314541888	139842219228891	579898746543348	779668166202672	416656051859721	586290294834462	177575942183722	452669494478175	971986313865998	NA	518106607938446	513793521171006	326666666666667	170781924850669	11	19	19	358496250072116	432192809488736	432192809488736	230414746543779	397989107666527	397989107666527	5	4	6	258496250072116	232192809488736	28073549220576	104733975701718	837871805613741	125680770842061	0	0	0	0	0	0	0	0	0
chr4	2743375	2758103	ENSG00000168884	5404	-	TNIP2	protein_coding	760729204083113	18144283963131	411766477111459	263988101214784	493557437592145	535632458078269	184176345280796	452669494478175	151907721412967	NA	519430809029031	513793521171006	198809523809524	991386869695292	47	60	60	558496250072116	593073733756289	593073733756289	391666666666667	5	5	24	33	27	464385618977472	508746284125034	48073549220576	2	275	225	0	0	0	0	0	0	0	0	0
chr22	42454358	42466846	ENSG00000198951	5329	-	NAGA	protein_coding	155578731795235	112255190869455	450170489464801	159692939805854	638026309607092	619530896544796	168957751915953	452669494478175	12350373370727	NA	519536468195276	513793521171006	435643564356436	-11987798641145	22	11	11	452356195605701	358496250072116	358496250072116	103675777568332	518378887841659	518378887841659	27	32	42	48073549220576	504439411935845	54262647547021	127238454288407	150801131008483	197926484448633	0	0	0	0	0	0	0	0	0
chr9	131769315	131790582	ENSG00000148341	5575	-	SH3GLB2	protein_coding	205740303777304	151439995114994	274930695195446	960540587304208	686044182423186	6483156828101	179303029390912	452669494478175	251892753537983	NA	527881949747468	513793521171006	610208816705337	-712625069796796	105	79	79	67279204545632	632192809488736	632192809488736	297787861599546	224049914917754	224049914917754	147	131	153	720945336562895	704439411935845	72667865406949	416903006239365	371525808281339	433919455473624	0	0	0	0	0	0	0	0	0
chr12	109038885	109125372	ENSG00000110880	4135	-	CORO1C	protein_coding	946479590558042	12571927477041	246188412318816	968089899095862	193236524335429	581166721724744	1763212828655	452669494478175	251892753537983	NA	53222525847313	513793521171006	639195979899498	-645669760146656	206	215	215	769348695749933	775488750216347	775488750216347	458286985539488	478309232480534	478309232480534	367	331	297	852356195605701	837503943134693	821916852046216	816462736373749	736373748609566	660734149054505	0	0	0	0	0	0	0	0	0
chr19	52616344	52643175	ENSG00000204611	4223	-	ZNF616	protein_coding	147699503436677	13919191785316	286622469498326	218379342583037	195267600659541	61418679329375	177575942183722	452669494478175	140376971154159	NA	533280924044606	513793521171006	325581395348837	-161890983264449	6	4	4	28073549220576	232192809488736	232192809488736	129645635263613	864304235090752	864304235090752	16	12	15	408746284125034	370043971814109	4	345721694036301	259291270527226	324114088159032	0	0	0	0	0	0	0	0	0
chr6	33588142	33664351	ENSG00000096433	5513	+	ITPR3	protein_coding	370715967723479	211757719745054	442212378844038	298851540120477	524402531383317	491975964907868	189505837822835	452669494478175	156437840030939	NA	53333396749633	513793521171006	170183486238532	767091051843877	238	252	252	790086680798075	798299357469431	798299357469431	240161453077699	254288597376387	254288597376387	124	116	196	696578428466209	68703647195834	762205181945638	125126135216953	117053481331988	197780020181635	0	0	0	0	0	0	0	0	0
chr2	61368732	61372104	ENSG00000212978	4583	-	AC016747.3	processed_transcript	176108441428524	166633556857422	272275098328543	115415278920836	677445050916304	626614873981681	183546552809905	452669494478175	266270995706883	NA	536351244484557	513793521171006	580952380952381	-783508180103237	44	39	39	549185309632967	532192809488736	532192809488736	728476821192053	645695364238411	645695364238411	77	67	66	628540221886225	608746284125034	606608919045777	127483443708609	110927152317881	109271523178808	0	0	0	0	0	0	0	0	0
chr1	46505812	46642160	ENSG00000117461	4227	-	PIK3R3	protein_coding	132106873718202	141528910022572	38795387526409	400384877380835	645929063785577	61418679329375	177575942183722	452669494478175	176822094260327	NA	543072321951145	513793521171006	506944444444444	-980100442562295	31	21	21	5	44594316186373	44594316186373	751697381183317	50921435499515	50921435499515	57	39	48	585798099512757	532192809488736	561470984411521	138215324927255	945683802133851	11639185257032	0	0	0	0	0	0	0	0	0
chr3	47455203	47518616	ENSG00000114650	4804	-	SCAP	protein_coding	327350506241885	163728639540106	404649666184417	22454460062927	148136425366435	485946927167331	183546552809905	452669494478175	140689401751219	NA	550940323076299	513793521171006	167441860465116	743660246740214	488	440	440	893369065495223	878463484555752	878463484555752	104878572963679	945626477541371	945626477541371	321	196	300	833091687811462	762205181945638	82336196767597	689877498388137	421233612722974	644745325596389	0	0	0	0	0	0	0	0	0
chrX	152965947	152990152	ENSG00000185825	5435	-	BCAP31	protein_coding	135812615699165	833786885438511	748083798350317	810302246343558	161938126945576	358387736813753	153452778003935	452669494478175	973378306513052	NA	555796374811069	513793521171006	565789473684211	-821662758741488	263	234	234	804439411935845	7876516946565	7876516946565	208069620253165	185126582278481	185126582278481	461	273	558	885174904141606	809803208296053	912670447284319	364715189873418	215981012658228	441455696202532	0	0	0	0	0	0	0	0	0
chr5	7851299	7906138	ENSG00000124275	398	+	MTRR	protein_coding	114029588475997	167825217325299	317297698148323	112937459317276	681965680318163	606617750418426	183546552809905	452669494478175	263991311154132	NA	556910557322748	513793521171006	601307189542484	-733825886635639	56	64	64	583289001416474	602236781302845	602236781302845	102676934360103	117345067840117	117345067840117	99	113	94	664385618977472	683289001416474	656985560833095	181518151815182	207187385405207	172350568390172	0	0	0	0	0	0	0	0	0
chr11	63766030	63933578	ENSG00000133315	5806	-	MACROD1	protein_coding	14829660055221	180315001445205	549948868681214	665351022277821	593855834454562	61418679329375	184176345280796	452669494478175	873591735846049	NA	574157324813733	513793521171006	371794871794872	-142742122373468	17	6	6	416992500144231	28073549220576	28073549220576	148471615720524	524017467248908	524017467248908	20	24	34	439231742277876	464385618977472	512928301694497	174672489082969	209606986899563	296943231441048	0	0	0	0	0	0	0	0	0
chr16	18802991	18813000	ENSG00000170540	4091	-	ARL6IP1	protein_coding	552682512024111	877560321203878	437852976930428	265856974762607	254272233602671	534170712705994	156968833105772	452669494478175	151907721412967	NA	580792033277369	513793521171006	606021780909673	-722558448638514	326	310	310	835314682549808	82807707701306	82807707701306	121324897655378	115370301451433	115370301451433	505	636	420	898299357469431	93151495622563	87176764230664	187941942687012	236695199106811	156308150353554	0	0	0	0	0	0	0	0	0
chrX	119384607	119392253	ENSG00000177485	3937	+	ZBTB33	protein_coding	544862264675585	19232283269879	434553313560714	524394568061579	70158551172024	534170712705994	184176345280796	452669494478175	19049203506978	NA	588019595971703	513793521171006	511278195488722	-96781959425085	18	25	25	424792751344359	470043971814109	470043971814109	569440050616893	79088895919013	79088895919013	54	38	41	578135971352466	528540221886225	539231742277876	170832015185068	1202151217969	129705789307181	0	0	0	0	0	0	0	0	0
chr1	156259880	156265463	ENSG00000198715	539	-	C1orf85	protein_coding	104536059824588	148495146460738	474016816799537	370496271155655	659596490115074	597605962409848	17902321293282	452669494478175	172884836430192	NA	589553022453333	513793521171006	515151515151515	-956931278108114	33	26	26	508746284125034	475488750216347	475488750216347	123780945236309	975243810952738	975243810952738	66	41	58	606608919045777	539231742277876	588264304936184	247561890472618	153788447111778	217554388597149	0	0	0	0	0	0	0	0	0
chr20	62271061	62284780	ENSG00000197457	6046	-	STMN3	protein_coding	266700027194715	267063299493187	576154696936878	207428270651247	487010645676571	450905717210572	19142164563923	452669494478175	138382687371767	NA	590820920906825	513793521171006	177777777777778	830074998557688	168	180	180	740087943628218	749984588708321	749984588708321	919540229885057	985221674876847	985221674876847	104	124	69	671424551766612	696578428466209	612928301694497	569239189928845	678708264915161	377668308702791	0	0	0	0	0	0	0	0	0
chr2	120978854	120980984	ENSG00000226479	5317	-	TMEM185B	protein_coding	932196855462201	276650564714467	369432482337552	82995851668138	45647595077402	577522297862736	19142164563923	452669494478175	236674844359264	NA	595886319312486	513793521171006	176923076923077	823122237915921	71	68	68	616992500144231	610852445677817	610852445677817	109907120743034	105263157894737	105263157894737	37	43	37	524792751344359	54594316186373	524792751344359	572755417956656	665634674922601	572755417956656	0	0	0	0	0	0	0	0	0
chr19	305575	344798	ENSG00000105556	5367	-	MIER2	protein_coding	15721361682923	184952443112237	342525455112926	95685878690696	714561385576913	619530896544796	184176345280796	452669494478175	251892753537983	NA	600352516895379	513793521171006	547297297297297	-869603362744325	25	28	28	470043971814109	485798099512757	485798099512757	131371518654756	147136100893326	147136100893326	45	55	48	552356195605701	58073549220576	561470984411521	23646873357856	289017341040462	252233315817131	0	0	0	0	0	0	0	0	0
chr1	43824626	43828874	ENSG00000117399	522	+	CDC20	protein_coding	112443873495402	26026644805801	386474591189262	647751707573375	478048577698735	603383602904459	19142164563923	452669494478175	212621052523154	NA	601953790831442	513793521171006	168076923076923	749121656472144	143	147	147	716992500144231	720945336562895	720945336562895	269303201506591	27683615819209	27683615819209	106	72	82	674146698640115	618982455888002	637503943134692	199623352165725	135593220338983	154425612052731	0	0	0	0	0	0	0	0	0
chr15	83211951	83317612	ENSG00000214575	4256	-	CPEB1	protein_coding	149105121145647	145819418614649	611853588566699	112111483336392	592035736035587	615470035177117	178188442033861	452669494478175	108951175380925	NA	605245804351363	513793521171006	46875	-109310940439148	37	19	19	524792751344359	432192809488736	432192809488736	107402031930334	551523947750363	551523947750363	40	63	57	535755200461808	6	585798099512757	11611030478955	182873730043541	165457184325109	0	0	0	0	0	0	0	0	0
chr3	15642848	15687329	ENSG00000169814	4169	+	BTD	protein_coding	87400011184339	101217881976808	107565180644929	341841564179522	444498188208593	561818196894329	166291385844392	452669494478175	639243725015706	NA	606951683986726	513793521171006	41	203562390973072	7	17	17	3	416992500144231	416992500144231	387596899224806	941306755260244	941306755260244	4	1	5	232192809488736	1	258496250072116	221483942414175	553709856035437	276854928017719	0	0	0	0	0	0	0	0	0
chr10	101948055	101989376	ENSG00000213341	3839	-	CHUK	protein_coding	127233721389271	189042717505352	475586647933477	494474605793899	494939498428522	61418679329375	184176345280796	452669494478175	18696198491766	NA	617760863859854	513793521171006	185046728971963	887889633678463	52	73	73	57279204545632	620945336562895	620945336562895	306965761511216	430932703659976	430932703659976	36	35	36	520945336562895	516992500144231	520945336562895	212514757969303	206611570247934	212514757969303	0	0	0	0	0	0	0	0	0
chr6	35310335	35395968	ENSG00000112033	4953	+	PPARD	protein_coding	1580377867899	262755263578429	372465905167229	795453314532532	46757144897895	619530896544796	19142164563923	452669494478175	23209183943169	NA	618158248416572	513793521171006	168780487804878	755148128131279	102	122	122	668650052718322	694251450533924	694251450533924	327658207516865	391904914873113	391904914873113	71	63	71	616992500144231	6	616992500144231	22807581111468	202377128172181	22807581111468	0	0	0	0	0	0	0	0	0
chr3	177990720	178562217	ENSG00000197584	3771	+	KCNMB2	protein_coding	147120900507128	133489202416752	58593261933306	160248833211854	718054241964878	61418679329375	177575942183722	452669494478175	12350373370727	NA	618339829328787	513793521171006	402597402597403	-131259023030803	15	8	8	4	316992500144231	316992500144231	548646671543526	292611558156547	292611558156547	29	29	19	490689059560852	490689059560852	432192809488736	106071689831748	106071689831748	6949524506218	0	0	0	0	0	0	0	0	0
chr4	184774584	184944679	ENSG00000173320	424	+	STOX2	protein_coding	145984779921174	168050238758056	615122981788481	103845769150533	591266390521116	61418679329375	183546552809905	452669494478175	105922684533544	NA	619114373046255	513793521171006	344827586206897	-153605290024021	12	4	4	370043971814109	232192809488736	232192809488736	166066980348741	553556601162469	553556601162469	26	15	17	475488750216347	4	416992500144231	359811790755605	207583725435926	235261555494049	0	0	0	0	0	0	0	0	0
chr17	79780293	79784533	ENSG00000215621	6373	-	AC174470.1	protein_coding	673656994845355	143789480629052	511498049591605	479204118433462	82396206365497	535632458078269	177575942183722	452669494478175	184823038428306	NA	620074306500144	513793521171006	614947965941343	-701463753466866	232	209	209	786418614465428	771424551766612	771424551766612	124798278644432	112426035502959	112426035502959	377	258	422	856224242422107	801680828768655	872451385311995	202797202797203	138784292630446	227003765465304	0	0	0	0	0	0	0	0	0
chr17	79780287	79791178	ENSG00000225663	5978	-	FAM195B	protein_coding	673656994845355	143879389226805	511498049591605	479204118433462	82396206365497	535632458078269	177575942183722	452669494478175	184823038428306	NA	62015265550075	513793521171006	614947965941343	-701463753466866	232	209	209	786418614465428	771424551766612	771424551766612	210717529518619	189827429609446	189827429609446	377	258	422	856224242422107	801680828768655	872451385311995	342415985467757	23433242506812	383287920072661	0	0	0	0	0	0	0	0	0
chr22	43035809	43036607	ENSG00000249222	4506	-	ATP5L2	protein_coding	652251825383791	187247087337485	482818726771499	468246797160462	733473149080711	535632458078269	184176345280796	452669494478175	184781609906972	NA	622117339823009	513793521171006	5	-1	18	22	22	424792751344359	452356195605701	452356195605701	106508875739645	130177514792899	130177514792899	48	30	46	561470984411521	495419631038687	555458885167764	284023668639053	177514792899408	272189349112426	0	0	0	0	0	0	0	0	0
chrX	1522032	1572655	ENSG00000169093	5223	-	ASMTL	protein_coding	10712895549111	22869884682986	570637620606342	227234062584115	392093344688824	600993440305128	19142164563923	452669494478175	141642565677432	NA	622347958327379	513793521171006	217647058823529	112199052437861	31	40	40	5	535755200461808	535755200461808	337690631808279	435729847494553	435729847494553	19	10	22	432192809488736	34594316186373	452356195605701	206971677559913	108932461873638	239651416122004	0	0	0	0	0	0	0	0	0
chr19	33668509	33698694	ENSG00000130881	546	+	LRP3	protein_coding	226943	120416269975553	139130940125927	2.22703e+08	522618758466705	1.66924e+09	321896093048045	60529531739598	343575290233721	NA	647262000673329	513793521171006	247247706422018	130595713797558	381	79	79	857742882803575	632192809488736	632192809488736	473880597014925	982587064676617	982587064676617	63	50	105	6	56724253419715	67279204545632	783582089552239	621890547263682	130597014925373	0	0	0	0	0	0	0	0	0
chr3	119421869	119485949	ENSG00000183833	3823	+	MAATS1	protein_coding	653459069251459	219570043823249	748605969902313	153512663787415	381351931577226	535632458078269	189505837822835	452669494478175	12350373370727	NA	648937683771063	513793521171006	223529411764706	116046467219325	28	43	43	485798099512757	54594316186373	54594316186373	485100485100485	744975744975745	744975744975745	11	18	22	358496250072116	424792751344359	452356195605701	190575190575191	311850311850312	381150381150381	0	0	0	0	0	0	0	0	0
chr3	184279572	184300197	ENSG00000182580	5843	+	EPHB3	protein_coding	558514362344093	244661241011585	705492398209081	587408771858487	748294072409623	534170712705994	19142164563923	452669494478175	835532844731595	NA	650667161805482	513793521171006	532283464566929	-909733345377344	178	80	80	748381577726426	633985000288462	633985000288462	129172714078374	58055152394775	58055152394775	260	198	177	802790599656988	763662462054365	74757334309664	188679245283019	143686502177068	12844702467344	0	0	0	0	0	0	0	0	0
chr6	44214824	44221620	ENSG00000096384	4706	+	HSP90AB1	protein_coding	36487351626796	288804026652012	180493130033545	194118456005272	3400.7	976168136699897	790161670791205	644760118921568	739904256954006	NA	650904475811706	513793521171006	118671323912994	246971360029529	16507	17907	17907	14010877723007	141283166029035	141283166029035	34246887966805	371514522821577	371514522821577	13583	15670	14836	13729620743553	139358096237511	138569117920839	281804979253112	325103734439834	307800829875519	0	0	0	0	0	0	0	0	0
chr16	3101992	3109371	ENSG00000261971	5949	-	RP11-473M20.7	antisense	18514485284008	241064054578965	653087811068159	464099918464164	587601647930348	632979992729159	19142164563923	452669494478175	76861173546958	NA	650968982653157	513793521171006	25	-2	8	1	1	316992500144231	1	1	483383685800604	604229607250755	604229607250755	18	13	9	424792751344359	38073549220576	332192809488736	108761329305136	785498489425982	54380664652568	0	0	0	0	0	0	0	0	0
chr16	8882680	8943188	ENSG00000140650	4616	+	PMM2	protein_coding	794752665589328	271712519635346	516040897820386	470815695617894	493043125032713	535632458078269	19142164563923	452669494478175	184781609906972	NA	661704057507119	513793521171006	166197183098592	732895929857159	210	249	249	772109918870719	796578428466209	796578428466209	53832350679313	638297872340425	638297872340425	125	119	182	697727992349992	690689059560852	751569983828404	320430658805435	305049987182774	466547039220713	0	0	0	0	0	0	0	0	0
chr19	58258164	58269527	ENSG00000152443	4381	+	ZNF776	protein_coding	74862758558754	124656026136318	910722831431737	777797113352558	704707601890978	535632458078269	1763212828655	452669494478175	971986313865998	NA	666257049696979	513793521171006	385542168674699	-137503943134692	12	10	10	370043971814109	34594316186373	34594316186373	284562485179037	237135404315864	237135404315864	21	41	21	44594316186373	539231742277876	44594316186373	497984349063315	972255157695044	497984349063315	0	0	0	0	0	0	0	0	0
chr3	152880029	152886265	ENSG00000181467	4202	+	RAP2B	protein_coding	127229473325015	30684556874507	450595200904099	736799405356536	443678991476691	61418679329375	204848807823866	452669494478175	225878226820801	NA	675791298197822	513793521171006	166795366795367	738079214476915	136	148	148	709803208296053	721916852046216	721916852046216	259988529917798	282928694322309	282928694322309	100	86	73	665821148275179	644294349584873	620945336562895	191168036704263	164404511565666	139552666794112	0	0	0	0	0	0	0	0	0
chr19	21579921	21610375	ENSG00000196268	3843	+	ZNF493	protein_coding	191696377807123	153995471685599	585828321021439	241356165004672	733264657042059	639149635321675	179303029390912	452669494478175	146739792536338	NA	675966563481334	513793521171006	379310344827586	-139854937649027	10	6	6	34594316186373	28073549220576	28073549220576	13024225058609	781453503516541	781453503516541	14	23	21	390689059560852	458496250072116	44594316186373	182339150820526	299557176348007	273508726230789	0	0	0	0	0	0	0	0	0
chr16	85723690	85784735	ENSG00000154102	531	-	C16orf74	protein_coding	132048092896586	216077288581534	600383015255494	289923965432578	496189483455968	61418679329375	189505837822835	452669494478175	155575436562965	NA	679182621187716	513793521171006	241379310344828	127130202181739	18	26	26	424792751344359	475488750216347	475488750216347	118421052631579	171052631578947	171052631578947	9	7	13	332192809488736	3	38073549220576	592105263157895	460526315789474	855263157894737	0	0	0	0	0	0	0	0	0
chr4	159593277	159630775	ENSG00000171503	3819	+	ETFDH	protein_coding	122754354528008	248590382332622	340862045482894	614670666449455	160617713870686	61418679329375	19142164563923	452669494478175	206326027542667	NA	680215906787537	513793521171006	159668508287293	675079795417473	358	399	399	848784003382305	864385618977473	864385618977473	157155399473222	175153643546971	175153643546971	271	231	222	808746284125034	785798099512757	78008998999203	118964003511853	101404741000878	974539069359087	0	0	0	0	0	0	0	0	0
chr14	77893018	77924295	ENSG00000151445	4162	-	VIPAS39	protein_coding	692451293208568	135584355620298	66587806906036	457204263655059	730825202063432	535632458078269	177575942183722	452669494478175	184781609906972	NA	680326445445861	513793521171006	545045045045045	-875552629075511	41	40	40	539231742277876	535755200461808	535755200461808	193122939236929	188412623645784	188412623645784	82	86	54	637503943134692	644294349584873	578135971352466	386245878473858	405087140838436	254357041921809	0	0	0	0	0	0	0	0	0
chr17	74138534	74236454	ENSG00000141576	4499	-	RNF157	protein_coding	13312094242069	320924348887436	453960117252739	582251069581358	489523389268911	61418679329375	204848807823866	452669494478175	200730243038355	NA	683426542081402	513793521171006	194117647058824	956931278108114	40	46	46	535755200461808	555458885167764	555458885167764	631313131313131	726010101010101	726010101010101	20	25	23	439231742277876	470043971814109	458496250072116	315656565656566	394570707070707	363005050505051	0	0	0	0	0	0	0	0	0
chr19	33698035	33698545	ENSG00000273420	6908	+	CTD-2540B15.13	3prime_overlapping_ncrna	270497	126918327550796	142883160237291	2.63088e+08	539951759224486	1.66924e+09	321968990279988	607953908388568	360780721564355	NA	685285352195329	513793521171006	245454545454545	129545588352617	382	79	79	858120058192496	632192809488736	632192809488736	193908629441624	401015228426396	401015228426396	65	50	105	604439411935845	56724253419715	67279204545632	32994923857868	253807106598985	532994923857868	0	0	0	0	0	0	0	0	0
chrX	48750730	48755426	ENSG00000126768	5293	-	TIMM17B	protein_coding	255563713796305	235067653978522	367285709807491	119912205115173	706619331418609	661140891301903	19142164563923	452669494478175	268825528045614	NA	689924945245969	513793521171006	568047337278107	-815916935561028	36	30	30	520945336562895	495419631038687	495419631038687	198565912851627	165471594043023	165471594043023	60	50	59	593073733756289	56724253419715	590689059560852	330943188086045	275785990071704	325427468284611	0	0	0	0	0	0	0	0	0
chr1	44171495	44396831	ENSG00000126091	4435	+	ST3GAL3	protein_coding	214423910986003	19250322914619	331299115697441	635773267304966	199327718102162	648756132212295	184176345280796	452669494478175	210933163039728	NA	691827611075972	513793521171006	395833333333333	-133703498727757	7	6	6	3	28073549220576	28073549220576	170940170940171	146520146520147	146520146520147	16	15	17	408746284125034	4	416992500144231	390720390720391	366300366300366	415140415140415	0	0	0	0	0	0	0	0	0
chr7	99214569	99230030	ENSG00000197037	4845	+	ZSCAN25	protein_coding	11796009721078	360754482406754	471453259379788	551946356221038	452954199847079	61418679329375	212375972294162	452669494478175	194077547819944	NA	693752845276916	513793521171006	215789473684211	11096244911745	30	26	26	495419631038687	475488750216347	475488750216347	726744186046512	62984496124031	62984496124031	12	11	15	370043971814109	358496250072116	4	290697674418605	266472868217054	363372093023256	0	0	0	0	0	0	0	0	0
chr17	20771746	20905589	ENSG00000233098	4323	+	RP11-344E13.3	antisense	52919991085867	203972964590154	104136068792694	529373796800645	492271285265502	533341107256246	189505837822835	452669494478175	835532844731595	NA	697404551756311	513793521171006	4375	212928301694497	7	14	14	3	390689059560852	390689059560852	252343186733958	504686373467916	504686373467916	0	6	2	0	28073549220576	158496250072116	0	216294160057678	720980533525595	0	0	0	0	0	0	0	0	0
chr4	159690290	159829201	ENSG00000052795	4056	+	FNIP2	protein_coding	174299181892716	20623731020823	482412971473087	727896361327224	632712204998989	626614873981681	189505837822835	452669494478175	225775849396313	NA	697707860154952	513793521171006	536423841059603	-898554736440454	33	24	24	508746284125034	464385618977472	464385618977472	704075101344143	512054619159377	512054619159377	59	50	42	590689059560852	56724253419715	54262647547021	12588009387668	106678045658204	89609558352891	0	0	0	0	0	0	0	0	0
chr11	58910221	58922512	ENSG00000166801	4001	+	FAM111A	protein_coding	119925265285114	202122909777114	491590372204531	866151196921861	697987291225605	61418679329375	189505837822835	452669494478175	241094072191764	NA	700912297405182	513793521171006	618729096989966	-692620213681793	140	115	115	713955135239879	685798099512757	685798099512757	488485694347523	401256106071179	401256106071179	243	162	193	793073733756289	734872815423108	759991284218713	847871598046057	565247732030705	673412421493371	0	0	0	0	0	0	0	0	0
chr17	4067201	4167274	ENSG00000185722	4491	-	ANKFY1	protein_coding	171414868031392	27161937836923	746702070129908	686488339626289	152359939944285	39917024551763	19142164563923	452669494478175	89185674607028	NA	701671664972249	513793521171006	176832151300236	822380606767687	436	530	530	87714894695006	905256805080415	905256805080415	451907131011609	549336650082919	549336650082919	292	362	192	819475685442225	850382573799575	759245703726808	302653399668325	375207296849088	199004975124378	0	0	0	0	0	0	0	0	0
chr11	124636394	124670569	ENSG00000120458	4009	-	MSANTD2	protein_coding	183907333059536	10660636177898	783617604328142	164625996028664	791289614944252	631964758140553	168684066291818	452669494478175	12350373370727	NA	702830713708256	513793521171006	3	-173696559416621	6	3	3	28073549220576	2	2	360576923076923	180288461538462	180288461538462	8	17	15	316992500144231	416992500144231	4	480769230769231	102163461538462	901442307692308	0	0	0	0	0	0	0	0	0
chr1	44440159	44443967	ENSG00000117410	5708	+	ATP6V0B	protein_coding	719479141034247	216218202837691	807068499205272	798476308255387	713467340285412	535632458078269	189505837822835	452669494478175	973378306513052	NA	703901824183651	513793521171006	529652351738241	-91688236726568	129	65	65	702236781302845	604439411935845	604439411935845	567531896172459	285965684117906	285965684117906	136	132	221	709803208296053	705528243550119	779441586635011	598328200615926	580730312362516	97228332600088	0	0	0	0	0	0	0	0	0
chr8	144939497	144952632	ENSG00000227184	6376	-	EPPK1	protein_coding	202565920221634	185899457434473	615201410702163	221445995675024	687296420843292	6483156828101	184176345280796	452669494478175	140689401751219	NA	709387212958663	513793521171006	415584415584416	-12667865406949	16	8	8	408746284125034	316992500144231	316992500144231	186263096623981	931315483119907	931315483119907	27	30	20	48073549220576	495419631038687	439231742277876	314318975552969	349243306169965	232828870779977	0	0	0	0	0	0	0	0	0
chr20	3127165	3140543	ENSG00000215251	4453	-	FASTKD5	protein_coding	126274949893144	314987138207406	509974588411866	682252983935166	42572675498976	61418679329375	204848807823866	452669494478175	219280151465226	NA	710657436338569	513793521171006	177519379844961	82797653267369	65	82	82	604439411935845	637503943134692	637503943134692	143171806167401	180616740088106	180616740088106	37	47	45	524792751344359	558496250072116	552356195605701	814977973568282	10352422907489	991189427312775	0	0	0	0	0	0	0	0	0
chr7	30410987	30412357	ENSG00000235859	4624	+	AC006978.6	pseudogene	392332414075922	343096417996368	841071861705734	131361309667992	391301316649136	496940434872057	210671442333889	452669494478175	116628027094528	NA	713077740361909	513793521171006	3	158496250072116	23	14	14	458496250072116	390689059560852	390689059560852	583756345177665	355329949238579	355329949238579	4	4	9	232192809488736	232192809488736	332192809488736	101522842639594	101522842639594	228426395939086	0	0	0	0	0	0	0	0	0
chr3	128483309	128483861	ENSG00000242992	4756	-	FTH1P4	pseudogene	224925505082773	212986012511423	449540871512262	5329836487074	918588154692958	649593338000635	189505837822835	452669494478175	191780880243345	NA	715312286036254	513793521171006	410714285714286	-128379296600059	9	7	7	332192809488736	3	3	456852791878173	355329949238579	355329949238579	21	19	16	44594316186373	432192809488736	408746284125034	106598984771574	964467005076142	812182741116751	0	0	0	0	0	0	0	0	0
chr19	7587512	7598895	ENSG00000090674	5701	+	MCOLN1	protein_coding	247447116600332	273126890993659	378464353339197	139463165905269	629864003665094	654478833308839	19142164563923	452669494478175	280334591791992	NA	715993486616692	513793521171006	587064676616915	-768408641817087	44	37	37	549185309632967	524792751344359	524792751344359	309205903021785	260014054813774	260014054813774	71	58	72	616992500144231	588264304936184	618982455888002	498945888966971	407589599437807	50597329585383	0	0	0	0	0	0	0	0	0
chr16	70147529	70195203	ENSG00000090857	4738	+	PDPR	protein_coding	111624741055358	11142352708768	569734096398077	122642633524238	635175837950357	603383602904459	314020547727311	452669494478175	428404128926136	NA	719694499316517	513793521171006	391608391608392	-135251641472079	42	7	7	54262647547021	3	3	666137985725615	111022997620936	111022997620936	45	40	58	552356195605701	535755200461808	588264304936184	713719270420301	63441712926249	919904837430611	0	0	0	0	0	0	0	0	0
chr19	10654571	10664094	ENSG00000130734	553	+	ATG4D	protein_coding	228254064668313	174321752954177	152372380228553	175890244261587	665395181617365	440173697833799	184176345280796	452669494478175	493372135153753	NA	719772843180978	513793521171006	37719298245614	-140662525946264	21	11	11	44594316186373	358496250072116	358496250072116	973123262279889	509731232622799	509731232622799	35	19	60	516992500144231	432192809488736	593073733756289	162187210379981	880444856348471	278035217794254	0	0	0	0	0	0	0	0	0
chrX	106871737	106894256	ENSG00000147224	4174	+	PRPS1	protein_coding	562649430009555	274493273179088	78394615306319	212020406383291	464095219752607	534170712705994	19142164563923	452669494478175	139933468212972	NA	726719792356627	513793521171006	172349272349272	785335207725708	215	307	307	775488750216347	82667865406949	82667865406949	152482269503546	217730496453901	217730496453901	150	195	136	723840473932508	761470984411521	709803208296053	106382978723404	138297872340426	964539007092199	0	0	0	0	0	0	0	0	0
chr5	43571696	43603332	ENSG00000248092	4108	-	NNT-AS1	antisense	617245135148877	157768839417372	785991820735451	313255286910292	725734605790627	535632458078269	180294723711963	452669494478175	158450686518312	NA	726810346660166	513793521171006	473214285714286	-10794344674944	19	17	17	432192809488736	416992500144231	416992500144231	160744500846024	143824027072758	143824027072758	45	23	44	552356195605701	458496250072116	549185309632967	380710659898477	194585448392555	372250423011844	0	0	0	0	0	0	0	0	0
chr4	66439177	66440046	ENSG00000243199	4644	+	RP11-408P14.1	pseudogene	148097572098542	216744117912309	764352992660507	236158075172156	390410813387596	61418679329375	189505837822835	452669494478175	145008107650485	NA	728059672045858	513793521171006	214814814814815	11030934929641	28	44	44	485798099512757	549185309632967	549185309632967	142131979695431	223350253807107	223350253807107	23	15	16	458496250072116	4	408746284125034	116751269035533	761421319796954	812182741116751	0	0	0	0	0	0	0	0	0
chr11	17809595	18034709	ENSG00000129158	4267	-	SERGEF	protein_coding	146653374988764	233822506444347	760816901161521	103845769150533	593847495947044	61418679329375	19142164563923	452669494478175	105922684533544	NA	73281963321341	513793521171006	344827586206897	-153605290024021	12	4	4	370043971814109	232192809488736	232192809488736	377714825306893	125904941768964	125904941768964	26	13	19	475488750216347	38073549220576	432192809488736	818382121498269	409191060749134	598048473402581	0	0	0	0	0	0	0	0	0
chr2	3606082	3609324	ENSG00000234171	4749	+	RNASEH1-AS1	antisense	187444124852702	274563325223786	532283763569158	582251069581358	494941684190915	635116239273889	19142164563923	452669494478175	200730243038355	NA	735650320234184	513793521171006	194117647058824	956931278108114	36	48	48	520945336562895	561470984411521	561470984411521	18	24	24	23	21	24	458496250072116	44594316186373	464385618977472	115	105	12	0	0	0	0	0	0	0	0	0
chr20	44527399	44540794	ENSG00000100979	5182	-	PLTP	protein_coding	102539220880412	270761368131796	630208242354258	425108163146276	516817370473757	597605962409848	19142164563923	452669494478175	182811322284019	NA	741156828821014	513793521171006	168463611859838	752437002928646	169	228	228	74093909361377	783920378809694	783920378809694	447089947089947	603174603174603	603174603174603	128	137	106	701122725542325	710852445677817	674146698640115	338624338624339	362433862433862	28042328042328	0	0	0	0	0	0	0	0	0
chr20	42543504	42698256	ENSG00000124191	4755	+	TOX2	protein_coding	117042993596342	129354186119264	125025655894039	990294072421697	447346086832927	612095180917819	177575942183722	452669494478175	10563314410407	NA	769834931828483	513793521171006	328571428571429	171620703399941	8	19	19	316992500144231	432192809488736	432192809488736	709849157054126	168589174800355	168589174800355	7	3	4	3	2	232192809488736	62111801242236	266193433895297	354924578527063	0	0	0	0	0	0	0	0	0
chr12	117153593	117175875	ENSG00000111412	4355	-	C12orf49	protein_coding	112203018128331	255648720225982	843068732029778	148519558795464	525801267368475	603383602904459	19142164563923	452669494478175	12350373370727	NA	775669797586427	513793521171006	234146341463415	122741049610307	26	35	35	475488750216347	516992500144231	516992500144231	102523659305994	13801261829653	13801261829653	18	6	17	424792751344359	28073549220576	416992500144231	709779179810726	236593059936909	670347003154574	0	0	0	0	0	0	0	0	0
chr4	120976763	120988229	ENSG00000164109	3816	-	MAD2L1	protein_coding	137248732711674	263351587577003	553260313326873	128774195034567	594299865914346	61418679329375	19142164563923	452669494478175	274992372005981	NA	798090805168209	513793521171006	581632653061225	-781819829950466	36	39	39	520945336562895	532192809488736	532192809488736	702028081123245	760530421216849	760530421216849	78	62	56	63037807481771	597727992349992	583289001416474	15210608424337	120904836193448	109204368174727	0	0	0	0	0	0	0	0	0
chr2	241418839	241508626	ENSG00000144504	4938	-	ANKMY1	protein_coding	194199573201773	229009287910967	666634970780646	34298629975336	71133259050394	639149635321675	19142164563923	452669494478175	167317664488378	NA	799786184358979	513793521171006	4	-132192809488736	10	7	7	34594316186373	3	3	186011904761905	130208333333333	130208333333333	15	18	27	4	424792751344359	48073549220576	279017857142857	334821428571429	502232142857143	0	0	0	0	0	0	0	0	0
chr12	69080514	69136785	ENSG00000111581	3925	+	NUP107	protein_coding	670571991777188	277396589244191	654868474976254	996111747545387	59041608608288	535632458078269	19142164563923	452669494478175	252443761564788	NA	805031737209367	513793521171006	586872586872587	-768880774242968	46	53	53	555458885167764	575488750216347	575488750216347	102885260568106	118541713263252	118541713263252	111	72	76	68073549220576	618982455888002	62667865406949	248266607023037	161037799150078	169984343547305	0	0	0	0	0	0	0	0	0
chr1	155112367	155113071	ENSG00000179085	6071	-	DPM3	protein_coding	294557934076911	265475494546541	488341792621494	102028760307801	696349155859733	697227053552859	19142164563923	452669494478175	255423724080909	NA	805633570594857	513793521171006	610705596107056	-711451029730911	105	73	73	67279204545632	620945336562895	620945336562895	391791044776119	272388059701493	272388059701493	124	131	156	696578428466209	704439411935845	729462074889163	462686567164179	488805970149254	582089552238806	0	0	0	0	0	0	0	0	0
chr6	21593972	21598847	ENSG00000124766	5254	+	SOX4	protein_coding	164466068037661	295310934348643	494994717638944	142856217017651	676032433118519	626614873981681	201366163079058	452669494478175	285374633926947	NA	809491115163494	513793521171006	608996539792388	-715494063863382	52	62	62	57279204545632	597727992349992	597727992349992	195709446744449	233345878810689	233345878810689	85	106	98	64262647547021	674146698640115	662935662007961	319909672563041	398946179902145	368837034249153	0	0	0	0	0	0	0	0	0
chr4	54875956	54930857	ENSG00000109220	3675	-	CHIC2	protein_coding	179891605701555	303278991121556	435273565038883	187474556546474	807481047055234	626614873981681	204539306471161	452669494478175	316748968234516	NA	811814828618136	513793521171006	650684931506849	-619968950549069	116	132	132	68703647195834	705528243550119	705528243550119	165714285714286	188571428571429	188571428571429	175	206	203	74594316186373	769348695749933	76724253419715	25	294285714285714	29	0	0	0	0	0	0	0	0	0
chr2	70124820	70170077	ENSG00000059728	4074	+	MXD1	protein_coding	187828088911821	395830326442426	568852487440789	860144472659024	381285885197434	635116239273889	219711133904161	452669494478175	241094072191764	NA	812029588500373	513793521171006	189393939393939	921390165303633	37	44	44	524792751344359	549185309632967	549185309632967	662014671676507	787260690642333	787260690642333	20	19	27	439231742277876	432192809488736	48073549220576	357845768473788	339953480050098	483091787439614	0	0	0	0	0	0	0	0	0
chr11	6232565	6255941	ENSG00000051009	4455	-	FAM160A2	protein_coding	138748628591358	253302563989915	824215064509412	377273286735667	415621761769555	61418679329375	19142164563923	452669494478175	172890140887871	NA	814467047540172	513793521171006	180891719745223	855126370613055	68	108	108	610852445677817	676818432477693	676818432477693	539254559873117	856463124504362	856463124504362	56	50	51	583289001416474	56724253419715	570043971814109	444091990483743	396510705789056	404440919904837	0	0	0	0	0	0	0	0	0
chr18	47793252	47808144	ENSG00000141644	4932	-	MBD1	protein_coding	384266852804898	176342797046076	167015780978597	467070816401057	485495282843307	496940434872057	184176345280796	452669494478175	76861173546958	NA	814676130956494	513793521171006	198039215686274	985786140780299	78	163	163	63037807481771	735755200461808	735755200461808	141227593699077	295129458627557	295129458627557	65	56	83	604439411935845	583289001416474	639231742277876	117689661415897	101394169835234	150280644577223	0	0	0	0	0	0	0	0	0
chr3	48334754	48343175	ENSG00000172113	4793	-	NME6	protein_coding	193426054366518	234056009006842	9142089397967	100849634231933	589070186417424	639149635321675	19142164563923	452669494478175	105922684533544	NA	814882756506906	513793521171006	3125	-167807190511264	9	3	3	332192809488736	2	2	317236517448008	105745505816003	105745505816003	18	20	10	424792751344359	439231742277876	34594316186373	634473034896017	704970038773352	352485019386676	0	0	0	0	0	0	0	0	0
chr17	29417805	29422468	ENSG00000264107	5004	-	RP11-848P1.5	antisense	186746252853818	219365821003766	874943372453285	217953464692957	493790103987901	634937259702981	189505837822835	452669494478175	140376971154159	NA	816836727914924	513793521171006	325	170043971814109	9	15	15	332192809488736	4	4	456852791878173	761421319796954	761421319796954	4	5	3	232192809488736	258496250072116	2	203045685279188	253807106598985	152284263959391	0	0	0	0	0	0	0	0	0
chr1	151732119	151736040	ENSG00000143436	4842	-	MRPL9	protein_coding	351138546414969	485131310690967	732433364461615	666890676867184	433090665485518	485946927167331	229342095866286	452669494478175	215535557831092	NA	829791145773088	513793521171006	164912280701754	721698837512896	220	172	172	778790255939143	743462822763672	743462822763672	13571869216533	10610734114744	10610734114744	109	132	101	678135971352466	705528243550119	66724253419715	67242442936459	81431215299198	623072177668106	0	0	0	0	0	0	0	0	0
chr17	35306175	35414171	ENSG00000108270	4051	+	AATF	protein_coding	16813399994523	308931866373591	7081463585721	588315834416435	408755518216704	626614873981681	204848807823866	452669494478175	20183925686473	NA	830658372492722	513793521171006	176129032258065	816632735645615	73	100	100	620945336562895	665821148275179	665821148275179	558530986993114	765110941086457	765110941086457	52	42	61	57279204545632	54262647547021	595419631038687	397857689364958	321346595256312	466717674062739	0	0	0	0	0	0	0	0	0
chr2	30454397	30546596	ENSG00000213626	4697	+	LBH	protein_coding	220856619769378	262015954138766	476331719254051	109681795800086	104574619381186	648756132212295	19142164563923	452669494478175	262673576108262	NA	831384730451998	513793521171006	64929693961952	-623049685470134	297	244	244	821916852046216	793663793900257	793663793900257	878438331854481	721679976338361	721679976338361	388	343	478	860362634498619	84262647547021	890388184573618	114758947057084	101449275362319	141378290446613	0	0	0	0	0	0	0	0	0
chrX	102862379	102884618	ENSG00000196507	4111	+	TCEAL3	protein_coding	159378625464306	441384281414025	528010311755459	10137922475953	494257290786599	619530896544796	226115038139375	452669494478175	254831444395544	NA	83492898129773	513793521171006	183116883116883	872764811703892	47	47	47	558496250072116	558496250072116	558496250072116	718654434250764	718654434250764	718654434250764	26	28	23	475488750216347	485798099512757	458496250072116	397553516819572	428134556574924	351681957186544	0	0	0	0	0	0	0	0	0
chr5	176237478	176307897	ENSG00000113763	5817	+	UNC5A	protein_coding	163893115425261	201442677936582	859910234985488	167937151292095	892780472898609	626614873981681	189505837822835	452669494478175	12350373370727	NA	844594631111078	513793521171006	318181818181818	-165207669657969	6	4	4	28073549220576	232192809488736	232192809488736	217627856365615	145085237577077	145085237577077	12	21	11	370043971814109	44594316186373	358496250072116	43525571273123	761697497279652	398984403336961	0	0	0	0	0	0	0	0	0
chr19	18979361	19006905	ENSG00000130283	569	-	GDF1	protein_coding	923096241054714	255763300297033	98499374223122	167499150351075	592370253107185	575396656924105	19142164563923	452669494478175	12350373370727	NA	846036290875245	513793521171006	476510067114094	-106942140095748	33	19	19	508746284125034	432192809488736	432192809488736	136363636363636	785123966942149	785123966942149	52	31	66	57279204545632	5	606608919045777	214876033057851	128099173553719	272727272727273	0	0	0	0	0	0	0	0	0
chr11	124543694	124567414	ENSG00000064199	3797	+	SPA17	protein_coding	25090103503403	218119494090409	237630017281072	122642633524238	427062599442577	450905717210572	189505837822835	460871498125563	428404128926136	NA	847746642652251	513793521171006	255357142857143	135251641472079	23	60	60	458496250072116	593073733756289	593073733756289	663589151759954	173110213502597	173110213502597	15	25	16	4	470043971814109	408746284125034	432775533756492	721292556260819	461627236006924	0	0	0	0	0	0	0	0	0
chr17	34058668	34070540	ENSG00000141150	5498	+	RASL10B	protein_coding	221646846553216	355280030986185	682719832427873	501979020509126	445278495519821	648756132212295	212375972294162	452669494478175	18696198491766	NA	858613228311835	513793521171006	3	158496250072116	12	12	12	370043971814109	370043971814109	370043971814109	459770114942529	459770114942529	459770114942529	7	2	3	3	158496250072116	2	268199233716475	766283524904215	114942528735632	0	0	0	0	0	0	0	0	0
chr15	69745123	69748255	ENSG00000137818	4864	+	RPLP1	protein_coding	488705223598579	430981585791884	310342183708544	351995108782716	1466.53	995259227431564	86521547032832	731800388102951	843019244704415	NA	863378998676645	513793521171006	113761812714777	186016358587749	6957	7115	7115	127644569636199	127968507952672	127968507952672	11480198019802	117409240924092	117409240924092	6551	5979	6094	12677719641641	125459297690855	125734105055076	108102310231023	986633663366337	100561056105611	0	0	0	0	0	0	0	0	0
chr3	167453031	167543356	ENSG00000163536	3684	+	SERPINI1	protein_coding	107993439314116	224496123269324	145467468359086	224521926408109	654011098208384	333314644653638	19142164563923	452669494478175	140689401751219	NA	866388915708493	513793521171006	548648648648649	-866045543331136	61	71	71	595419631038687	616992500144231	616992500144231	729665071770335	849282296650718	849282296650718	177	111	82	74757334309664	68073549220576	637503943134692	211722488038278	132775119617225	980861244019139	0	0	0	0	0	0	0	0	0
chr19	21541732	21562104	ENSG00000172687	4008	+	ZNF738	protein_coding	121632356673648	188436254044586	118813146292646	103097998270096	679189938634392	61418679329375	184176345280796	452669494478175	105922684533544	NA	870959543715353	513793521171006	326923076923077	-161297687689075	9	4	4	332192809488736	232192809488736	232192809488736	228194726166329	101419878296146	101419878296146	18	24	10	424792751344359	464385618977472	34594316186373	456389452332657	608519269776876	253549695740365	0	0	0	0	0	0	0	0	0
chr15	68483043	68498417	ENSG00000129007	5067	-	CALML4	protein_coding	113457493293314	192319400309215	129985822417602	116613022981598	495106436684485	60618717845285	184176345280796	452669494478175	110710609972222	NA	873182072207167	513793521171006	242105263157895	127563444261343	18	37	37	424792751344359	524792751344359	524792751344359	441068365596667	906640529282039	906640529282039	15	12	11	4	370043971814109	358496250072116	367556971330556	294045577064445	269541778975741	0	0	0	0	0	0	0	0	0
chr17	58256455	58499831	ENSG00000170832	4019	-	USP32	protein_coding	179821890945711	490259799433985	587210294644212	111223143963313	381681344942205	626614873981681	229342095866286	452669494478175	262972421991418	NA	877133618381049	513793521171006	172727272727273	788495894806288	65	72	72	604439411935845	618982455888002	618982455888002	180706144008896	200166805671393	200166805671393	43	44	34	54594316186373	549185309632967	512928301694497	119544064498193	122324159021407	945232137892688	0	0	0	0	0	0	0	0	0
chr16	2479395	2508855	ENSG00000162063	5276	+	CCNF	protein_coding	774733653980006	257179110744727	987598185656452	300652231469065	592744692363573	535632458078269	19142164563923	452669494478175	156437840030939	NA	879423634767884	513793521171006	518324607329843	-948072207956139	43	28	28	54594316186373	485798099512757	485798099512757	933564915327833	60790273556231	60790273556231	87	45	59	64594316186373	552356195605701	590689059560852	188884064264003	97698653929657	128093790707772	0	0	0	0	0	0	0	0	0
chr16	30886543	30906541	ENSG00000260083	527	+	MIR4519	antisense	177733434297266	299998937296665	804047301905354	402340765097128	509252651203881	626614873981681	203438839786562	452669494478175	176822094260327	NA	882169225963283	513793521171006	196052631578947	971241007018576	39	55	55	532192809488736	58073549220576	58073549220576	115384615384615	162721893491124	162721893491124	32	17	27	504439411935845	416992500144231	48073549220576	946745562130177	502958579881657	798816568047337	0	0	0	0	0	0	0	0	0
chr3	29322473	30051886	ENSG00000144642	3626	+	RBMS3	protein_coding	205354811112866	28549613112917	742050391666627	493891857967781	589087850658891	6483156828101	195755180577567	452669494478175	18696198491766	NA	885805377009799	513793521171006	45679012345679	-113039663725567	17	10	10	416992500144231	34594316186373	34594316186373	20935960591133	123152709359606	123152709359606	34	20	27	512928301694497	439231742277876	48073549220576	41871921182266	246305418719212	332512315270936	0	0	0	0	0	0	0	0	0
chr9	18473892	18910948	ENSG00000178031	3936	+	ADAMTSL1	protein_coding	178168359053031	555246752173414	508320683242149	164052310062157	435553750711399	626614873981681	239281590008174	452669494478175	301635031110005	NA	886053424160544	513793521171006	157933579335793	659317945047275	148	140	140	721916852046216	713955135239879	713955135239879	213564213564214	202020202020202	202020202020202	96	86	89	659991284218713	644294349584873	649185309632967	138528138528139	124098124098124	128427128427128	0	0	0	0	0	0	0	0	0
chr22	50964181	50968485	ENSG00000025708	6453	-	TYMP	protein_coding	164495053998353	380295496075675	521912417318822	180432441660859	658059969047853	626614873981681	215303073970917	452669494478175	315387457815271	NA	887712598515144	513793521171006	625386996904025	-67717887194213	58	72	72	588264304936184	618982455888002	618982455888002	135831381733021	168618266978923	168618266978923	99	117	107	664385618977472	688264304936184	675488750216347	231850117096019	274004683840749	250585480093677	0	0	0	0	0	0	0	0	0
chr6	63921351	63922929	ENSG00000198225	4725	+	FKBP1C	protein_coding	399412994569665	365817617983473	57110231528198	66059458924466	581162710969028	741562943444259	212375972294162	452669494478175	21455416895941	NA	888808561394425	513793521171006	5	-1	25	14	14	470043971814109	390689059560852	390689059560852	219106047326906	122699386503067	122699386503067	36	35	35	520945336562895	516992500144231	516992500144231	315512708150745	306748466257669	306748466257669	0	0	0	0	0	0	0	0	0
chr16	29465822	29469540	ENSG00000181625	5999	+	SLX1B	protein_coding	192235596786744	421191771445847	26751644648659	1.70729e+09	591795156497383	402130802634236	219711133904161	46149179284126	150509632703304	NA	889139888818911	513793521171006	352564102564103	-150404250533759	35	10	10	516992500144231	34594316186373	34594316186373	715746421267894	204498977505112	204498977505112	21	51	84	44594316186373	570043971814109	64093909361377	429447852760736	104294478527607	171779141104294	0	0	0	0	0	0	0	0	0
chr19	58082934	58090295	ENSG00000083817	4861	-	ZNF416	protein_coding	403480270464465	153894087924646	188166260010653	453985922249937	704079242681688	496940434872057	179303029390912	452669494478175	767547157864209	NA	889921778050862	513793521171006	380434782608696	-139427893911205	11	12	12	358496250072116	370043971814109	370043971814109	146666666666667	16	16	15	41	36	4	539231742277876	520945336562895	2	546666666666667	48	0	0	0	0	0	0	0	0	0
chr19	647526	663277	ENSG00000070423	6355	-	RNF126	protein_coding	175298516397707	490758278089879	564942156536058	123808997019344	454900294199185	626614873981681	229342095866286	452669494478175	271343017302957	NA	89158474303626	513793521171006	164179104477612	715270523066887	100	115	115	665821148275179	685798099512757	685798099512757	447027268663388	514081358962897	514081358962897	60	70	71	593073733756289	614974711950468	616992500144231	268216361198033	312919088064372	317389360751006	0	0	0	0	0	0	0	0	0
chr18	61637159	61672278	ENSG00000166401	4318	+	SERPINB8	protein_coding	772582553702275	228098619507431	149165107759142	773410450057013	461443425030331	535632458078269	19142164563923	452669494478175	971986313865998	NA	892495312717165	513793521171006	240909090909091	12684888359259	20	43	43	439231742277876	54594316186373	54594316186373	531914893617021	11436170212766	11436170212766	12	16	16	370043971814109	408746284125034	408746284125034	319148936170213	425531914893617	425531914893617	0	0	0	0	0	0	0	0	0
chr2	219536749	219567439	ENSG00000163482	4605	+	STK36	protein_coding	305272267859882	325314911144691	479526520848211	184152535766334	790999436037396	699011192936302	204848807823866	452669494478175	316711060875082	NA	895927539622176	513793521171006	652380952380952	-616213434705596	147	132	132	720945336562895	705528243550119	705528243550119	360470819028936	32368808239333	32368808239333	183	216	231	752356195605701	776155123244448	785798099512757	448749386954389	529671407552722	566454144188328	0	0	0	0	0	0	0	0	0
chr9	130267618	130341268	ENSG00000136830	5431	-	FAM129B	protein_coding	344721951272451	45193656944502	903499787606868	159389751198624	926356414640706	485946927167331	226115038139375	452669494478175	12350373370727	NA	897266692380373	513793521171006	163848920863309	712366171078543	1080	1282	1282	100781508077346	103253054550897	103253054550897	468343451864701	555941023417173	555941023417173	529	857	838	904984854945056	974483383749955	971252700043982	22940156114484	371639202081526	363399826539462	0	0	0	0	0	0	0	0	0
chr9	116917840	117074791	ENSG00000196739	5226	+	COL27A1	protein_coding	280447107279049	363737027996731	578770196073399	97646257769526	589851985267573	690533714518772	212375972294162	452669494478175	251892753537983	NA	899846160760298	513793521171006	535433070866142	-901221845521826	26	21	21	475488750216347	44594316186373	44594316186373	396160292549139	319975620905074	319975620905074	38	37	52	528540221886225	524792751344359	57279204545632	579003504494896	563766570166083	792320585098278	0	0	0	0	0	0	0	0	0
chr2	112969102	113012713	ENSG00000144161	385	-	ZC3H8	protein_coding	806510270734278	444525525357709	877020742451906	184708260515567	636643565627876	535632458078269	226115038139375	452669494478175	130538114498087	NA	903117785380701	513793521171006	222448979591837	115347448066172	29	40	40	490689059560852	535755200461808	535755200461808	503822098679639	694927032661571	694927032661571	14	8	27	390689059560852	316992500144231	48073549220576	24322446143155	138985406532314	46907574704656	0	0	0	0	0	0	0	0	0
chr8	182137	197342	ENSG00000172748	3986	+	ZNF596	protein_coding	322707337200093	459851519794062	10986983073018	241356165004672	430499347724047	485946927167331	226115038139375	452669494478175	146739792536338	NA	904104854197799	513793521171006	263636363636364	139854937649027	28	15	15	485798099512757	4	4	111865761086696	599280862964443	599280862964443	10	7	5	34594316186373	3	258496250072116	399520575309628	27966440271674	199760287654814	0	0	0	0	0	0	0	0	0
chr19	50030875	50050219	ENSG00000142552	5361	+	RCN3	protein_coding	235502037720183	217366767674156	161421055735242	131864185371498	591786635687903	447164023006538	189505837822835	452669494478175	116628027094528	NA	906296611968303	513793521171006	497674418604651	-100672586318831	35	36	36	516992500144231	520945336562895	520945336562895	301464254952627	310077519379845	310077519379845	59	45	111	590689059560852	552356195605701	68073549220576	508182601205857	387596899224806	956072351421189	0	0	0	0	0	0	0	0	0
chrX	151995517	151999321	ENSG00000147400	4347	-	CETN2	protein_coding	181215314930011	35849952127473	561763089271812	17124560124103	685485728003077	627234834395013	212375972294162	452669494478175	307278490064523	NA	917228009470949	513793521171006	636771300448431	-651152780415623	98	93	93	662935662007961	655458885167764	655458885167764	92018779342723	873239436619718	873239436619718	168	118	160	740087943628218	689481776330794	733091687811462	157746478873239	110798122065728	150234741784038	0	0	0	0	0	0	0	0	0
chr7	112718386	112727833	ENSG00000164604	3841	-	GPR85	protein_coding	40256617412709	374169388578511	544900369194539	120534301956083	590839577172547	741562943444259	212810995107649	452669494478175	269331905566838	NA	922761204744576	513793521171006	538461538461538	-893084796083488	27	18	18	48073549220576	424792751344359	424792751344359	448504983388704	299003322259136	299003322259136	41	39	37	539231742277876	532192809488736	524792751344359	681063122923588	647840531561462	614617940199336	0	0	0	0	0	0	0	0	0
chr19	49215999	49222978	ENSG00000176909	5795	-	MAMSTR	protein_coding	332414638712017	41766625745742	776391078927888	191438978481233	538760489924882	708577110705304	219711133904161	452669494478175	130538114498087	NA	923736566541917	513793521171006	377049180327869	-140717538150587	15	4	4	4	232192809488736	232192809488736	134408602150538	3584229390681	3584229390681	15	24	22	4	464385618977472	452356195605701	134408602150538	21505376344086	197132616487455	0	0	0	0	0	0	0	0	0
chr8	30589764	30624522	ENSG00000104691	4402	+	UBXN8	processed_transcript	135442062652421	533410295106182	650640104479007	110241113131975	446152416096405	61418679329375	23681114612232	452669494478175	262673576108262	NA	936985657605411	513793521171006	155902777777778	640646633298835	278	310	310	812412131182919	82807707701306	82807707701306	23862660944206	266094420600858	266094420600858	164	206	206	736632221424582	769348695749933	769348695749933	140772532188841	176824034334764	176824034334764	0	0	0	0	0	0	0	0	0
chr9	94794281	94877666	ENSG00000090054	416	-	SPTLC1	protein_coding	180236817585073	253802176402642	124220695238958	829344966692628	593588979601606	626614873981681	19142164563923	452669494478175	973378306513052	NA	937575788459744	513793521171006	338983050847458	-156071495447448	12	4	4	370043971814109	232192809488736	232192809488736	558399255467659	186133085155886	186133085155886	21	26	12	44594316186373	475488750216347	370043971814109	977198697068404	120986505351326	558399255467659	0	0	0	0	0	0	0	0	0
chr1	161087876	161095235	ENSG00000158793	4913	+	NIT1	protein_coding	377517191250812	368309080667026	515149048283913	222897901164555	590994860221498	741562943444259	212414517457591	452669494478175	342591020694014	NA	939630634531642	513793521171006	606382978723404	-721698837512896	44	35	35	549185309632967	516992500144231	516992500144231	136730888750777	108763206960845	108763206960845	68	60	60	610852445677817	593073733756289	593073733756289	211311373523928	186451211932878	186451211932878	0	0	0	0	0	0	0	0	0
chr19	1397091	1401569	ENSG00000130005	6428	-	GAMT	protein_coding	171313394202912	331990576297922	93998967854235	245404003707713	59065915933312	626614873981681	206940792559038	452669494478175	147745181159053	NA	947897500331065	513793521171006	448979591836735	-115527822547791	20	12	12	439231742277876	370043971814109	370043971814109	18450184501845	11070110701107	11070110701107	29	23	46	490689059560852	458496250072116	555458885167764	267527675276753	212177121771218	424354243542435	0	0	0	0	0	0	0	0	0
chr1	111489807	111506701	ENSG00000121931	3658	-	LRIF1	protein_coding	836763493756246	319560641720062	825900672849918	108033240813873	59381245873564	545894565683508	204848807823866	452669494478175	262673576108262	NA	949111033333066	513793521171006	56989247311828	-811238356544832	28	39	39	485798099512757	532192809488736	532192809488736	288362512873326	401647785787848	401647785787848	72	65	49	618982455888002	604439411935845	564385618977472	741503604531411	669412976313079	504634397528321	0	0	0	0	0	0	0	0	0
chr11	2904443	2907111	ENSG00000129757	6744	-	CDKN1C	protein_coding	341950667465585	48697369204418	772322611465288	128914153194189	665047829772779	720100528005915	229342095866286	452669494478175	116628027094528	NA	95130923751326	513793521171006	355932203389831	-149032562658308	15	3	3	4	2	2	165745856353591	331491712707182	331491712707182	16	25	18	408746284125034	470043971814109	424792751344359	176795580110497	276243093922652	198895027624309	0	0	0	0	0	0	0	0	0
chr1	147618673	147621845	ENSG00000203835	6732	+	ABHD17AP1	pseudogene	237774301246511	517149304024878	768028112232982	469539477570968	382479282660382	654478833308839	235747909025488	452669494478175	184781609906972	NA	956581695089178	513793521171006	238461538461539	125375659224578	20	21	21	439231742277876	44594316186373	44594316186373	101522842639594	106598984771574	106598984771574	12	8	6	370043971814109	316992500144231	28073549220576	609137055837563	406091370558376	304568527918782	0	0	0	0	0	0	0	0	0
chrY	15398518	15399258	ENSG00000215414	4197	+	PSMA6P1	pseudogene	115571646728186	348739574420879	970028459109777	213190349342907	719253501777045	612095180917819	212375972294162	452669494478175	139957196361178	NA	95851110123558	513793521171006	562256809338521	-8306988666932	139	75	75	712928301694497	624792751344359	624792751344359	705583756345178	380710659898477	380710659898477	169	126	219	74093909361377	698868468677217	778135971352466	857868020304569	639593908629442	111167512690355	0	0	0	0	0	0	0	0	0
chr7	138915102	138992982	ENSG00000157741	3902	+	UBN2	protein_coding	10353517568559	252523108841874	143100587533879	835991739510481	599996412200049	597605962409848	19142164563923	452669494478175	973378306513052	NA	95947889487343	513793521171006	40625	-129956028185891	19	10	10	432192809488736	34594316186373	34594316186373	151346184483033	796558865700175	796558865700175	18	31	47	424792751344359	5	558496250072116	143380595826032	246933248367054	374382666879082	0	0	0	0	0	0	0	0	0
chr7	95749532	95951459	ENSG00000004864	3976	-	SLC25A13	protein_coding	807224414216156	211999449575134	148392369063089	110592911642766	682234760448427	535632458078269	189505837822835	452669494478175	108328390118653	NA	964931626577514	513793521171006	442622950819672	-117584983539942	20	17	17	439231742277876	416992500144231	416992500144231	870322019147084	739773716275022	739773716275022	26	60	36	475488750216347	593073733756289	520945336562895	113141862489121	261096605744125	156657963446475	0	0	0	0	0	0	0	0	0
chr1	204586298	204654861	ENSG00000170382	5012	-	LRRN2	protein_coding	391554446767576	416306708275444	778682435832403	253279663023002	560982948526855	741562943444259	219711133904161	452669494478175	151213648222094	NA	965878367603071	513793521171006	37037037037037	-143295940727611	12	4	4	370043971814109	232192809488736	232192809488736	111627906976744	372093023255814	372093023255814	20	19	15	439231742277876	432192809488736	4	186046511627907	176744186046512	13953488372093	0	0	0	0	0	0	0	0	0
chr11	64833772	64851636	ENSG00000146670	5267	-	CDCA5	protein_coding	212068548656885	465522798891854	821220800798715	519724205374434	393925932166921	648756132212295	226800743659725	452669494478175	190155597920096	NA	970554888247264	513793521171006	201785714285714	101282404035758	29	42	42	490689059560852	54262647547021	54262647547021	882800608828006	127853881278539	127853881278539	20	20	16	439231742277876	439231742277876	408746284125034	60882800608828	60882800608828	487062404870624	0	0	0	0	0	0	0	0	0
chr1	44870866	45117396	ENSG00000187147	4721	+	RNF220	protein_coding	139638353296018	398093273288415	837060085440997	270636335370071	832410864827997	61418679329375	219711133904161	452669494478175	152368486859326	NA	97363624907689	513793521171006	16326194398682	707188540930806	548	717	717	91006623390052	948784003382305	948784003382305	178676230844473	233778937072057	233778937072057	523	320	371	903342300153745	83264294871223	853915881110803	170524942940985	104336485164656	120965112487773	0	0	0	0	0	0	0	0	0
chr1	52608046	52812358	ENSG00000157077	4079	+	ZFYVE9	protein_coding	193233797962103	322735265853547	546911368874955	728073149082261	199994693146147	639149635321675	204848807823866	452669494478175	225775849396313	NA	977693975396215	513793521171006	380952380952381	-139231742277876	4	6	6	232192809488736	28073549220576	28073549220576	378787878787879	568181818181818	568181818181818	15	15	12	4	4	370043971814109	142045454545455	142045454545455	113636363636364	0	0	0	0	0	0	0	0	0
chr2	239067623	239077541	ENSG00000178752	6183	+	FAM132B	protein_coding	32596613407887	595816457683144	933746591419917	742727652894208	444788159300559	485946927167331	246004986316577	452669494478175	226339375111613	NA	977726542073753	513793521171006	171590909090909	778973120687782	120	91	91	691886323727459	652356195605701	652356195605701	535714285714286	40625	40625	48	72	56	561470984411521	618982455888002	583289001416474	214285714285714	321428571428571	25	0	0	0	0	0	0	0	0	0
chrX	38660685	38665790	ENSG00000165175	538	+	MID1IP1	protein_coding	145937197385723	591089991518336	728140905252798	94029537473899	383664065365623	61418679329375	246004986316577	452669494478175	251892753537983	NA	978165662796989	513793521171006	167336683417085	742753746527613	105	114	114	67279204545632	684549005094437	684549005094437	849514563106796	922330097087379	922330097087379	73	74	52	620945336562895	622881869049588	57279204545632	590614886731392	598705501618123	420711974110032	0	0	0	0	0	0	0	0	0
chr12	56109820	56118487	ENSG00000258311	538	+	RP11-644F5.10	protein_coding	762791361726169	255231029740501	212228136811537	163334400220276	589477924396509	535632458078269	19142164563923	460253241127315	491676382321622	NA	979013346836853	513793521171006	219512195121951	-218762700317577	7	1	1	3	1	1	210526315789474	300751879699248	300751879699248	7	7	27	3	3	48073549220576	210526315789474	210526315789474	81203007518797	0	0	0	0	0	0	0	0	0
chr16	134273	188859	ENSG00000103148	513	-	NPRL3	protein_coding	185863222569307	65956110038041	5652226977906	17129120172127	457345608376337	633680633411708	251316999375218	452669494478175	307278490064523	NA	979135758247779	513793521171006	157976653696498	659711367991298	132	137	137	705528243550119	710852445677817	710852445677817	323926380368098	336196319018405	336196319018405	79	88	90	632192809488736	64757334309664	65077946401987	193865030674847	215950920245399	220858895705521	0	0	0	0	0	0	0	0	0
chr11	64570982	64578766	ENSG00000133895	5778	-	MEN1	protein_coding	231647552344427	599070765758796	516918236852386	165176500363792	620249339495177	654232057445062	246004986316577	452669494478175	301635031110005	NA	979558016019629	513793521171006	152661596958175	610337188225012	257	273	273	801122725542325	809803208296053	809803208296053	125549584758183	133365901319003	133365901319003	178	167	181	748381577726426	739231742277876	75077946401987	869565217391304	815828041035662	884220810942843	0	0	0	0	0	0	0	0	0
chr1	33207486	33240571	ENSG00000162522	5438	+	KIAA1522	protein_coding	311797498368602	373714303728021	608122123837327	163257595163318	604783549828276	700948037316082	212810995107649	452669494478175	301635031110005	NA	980570006226934	513793521171006	590425531914894	-760172985327531	37	37	37	524792751344359	524792751344359	524792751344359	149374243035931	149374243035931	149374243035931	54	67	67	578135971352466	608746284125034	608746284125034	218005651998385	270488494146145	270488494146145	0	0	0	0	0	0	0	0	0
chr20	60528525	60640866	ENSG00000130699	5235	-	TAF4	protein_coding	5559413018546	5123169739004	11971824435503	992797151223696	619961920890493	534170712705994	235747909025488	452669494478175	10563314410407	NA	986222613372852	513793521171006	228301886792453	11909427827114	27	47	47	48073549220576	558496250072116	558496250072116	887282287216563	15445284258955	15445284258955	13	27	13	38073549220576	48073549220576	38073549220576	427209990141308	887282287216563	427209990141308	0	0	0	0	0	0	0	0	0
chr6	116597741	116601066	ENSG00000189241	4802	-	TSPYL1	protein_coding	889883327076092	23424916542409	11388006352516	364816456075889	791520446438406	566141503820305	19142164563923	452669494478175	171853614537734	NA	993222469455751	513793521171006	6	-736965594166206	196	166	166	762205181945638	738370429247405	738370429247405	101083032490975	856111397627643	856111397627643	283	381	216	814974711950468	857742882803575	776155123244448	145951521402785	196493037648272	111397627643115	0	0	0	0	0	0	0	0	0
chr14	24025216	24029480	ENSG00000259431	5416	+	THTPA	protein_coding	5216087197895	269061684451753	273283608778678	6.28336e+09	58882426975259	533341107256246	19142164563923	46149179284126	31019703132565	NA	99552687425194	513793521171006	204545454545455	-228950661719498	7	1	1	3	1	1	361757105943152	516795865633075	516795865633075	7	7	30	3	3	495419631038687	361757105943152	361757105943152	155038759689922	0	0	0	0	0	0	0	0	0
chr9	130213765	130265780	ENSG00000148356	5144	+	LRSAM1	protein_coding	39456544257233	456852811192555	509600226189807	192307491131494	710542470599269	741562943444259	226115038139375	452669494478175	322076277962369	NA	995644390994738	513793521171006	572519083969466	-804604311041569	27	24	24	48073549220576	464385618977472	464385618977472	170132325141777	151228733459357	151228733459357	43	45	43	54594316186373	552356195605701	54594316186373	270951480781348	283553875236295	270951480781348	0	0	0	0	0	0	0	0	0
chr5	175874629	175937075	ENSG00000113194	4296	+	FAF2	protein_coding	789607428332848	475102526840856	101552843147244	308319206400619	549231597115243	535632458078269	229051382276166	452669494478175	157242795264316	NA	100067100493016	513793521171006	166081871345029	731894604618784	302	417	417	824317398347295	870735913208088	870735913208088	701346957733395	968416163492801	968416163492801	213	280	191	774146698640115	813442632022093	758496250072116	494658615884812	650255457501161	443567115652578	0	0	0	0	0	0	0	0	0
chr8	82192598	82197012	ENSG00000164687	4555	+	FABP5	protein_coding	221773692527097	398740430713186	734214084159901	739384245953683	67688899912054	648756132212295	219711133904161	452669494478175	225878226820801	NA	100401321562332	513793521171006	466666666666667	-109953567355091	13	11	11	38073549220576	358496250072116	358496250072116	171957671957672	145502645502645	145502645502645	31	24	20	5	464385618977472	439231742277876	41005291005291	317460317460317	264550264550265	0	0	0	0	0	0	0	0	0
chr8	121072019	121384275	ENSG00000187955	3878	+	COL14A1	protein_coding	1561253672375	488586681116425	221275002042989	241972738821074	493342775295034	377823388714751	229342095866286	460253241127315	563476894816924	NA	100642051492318	513793521171006	189776951672862	924304788321177	205	408	408	768650052718322	867595703294175	867595703294175	501713166911405	998531571218796	998531571218796	147	249	142	720945336562895	796578428466209	715987133677839	359765051395007	609397944199706	347528144884973	0	0	0	0	0	0	0	0	0
chr3	57994127	58157982	ENSG00000136068	4661	+	FLNB	protein_coding	207490434864681	529881779748922	676896982570606	879049849994277	573332030089116	6483156828101	236126474019584	452669494478175	241094072191764	NA	100665644020424	513793521171006	156403269754768	645270673832475	350	399	399	845532722030456	864385618977473	864385618977473	835322195704057	952267303102625	952267303102625	297	202	235	821916852046216	766533591718518	788264304936184	708830548926014	482100238663484	560859188544153	0	0	0	0	0	0	0	0	0
chr17	79825597	79829282	ENSG00000141522	6812	-	ARHGDIA	protein_coding	102267062317992	322076423203807	113454263686223	188213135148154	804215093410831	597605962409848	204848807823866	452669494478175	130538114498087	NA	101249634939684	513793521171006	58641975308642	-769994394553677	297	184	184	821916852046216	753138146051631	753138146051631	148574287143572	920460230115058	920460230115058	342	281	511	842206476617281	813955135239879	9	171085542771386	140570285142571	255627813906953	0	0	0	0	0	0	0	0	0
chr1	28285973	28294607	ENSG00000158156	5555	+	XKR8	protein_coding	167155667745849	463062846552492	871653445920126	610614832943752	465569965104834	626614873981681	226790541752018	452669494478175	206326027542667	NA	101790980545237	513793521171006	168725868725869	754681181814044	119	159	159	690689059560852	732192809488736	732192809488736	922480620155039	123255813953488	123255813953488	98	91	70	662935662007961	652356195605701	614974711950468	75968992248062	705426356589147	542635658914729	0	0	0	0	0	0	0	0	0
chr5	64885507	64921802	ENSG00000113595	3719	-	TRIM23	protein_coding	371134503624842	458443046548585	558691185395695	176920256429135	667554225737919	741141495838771	226115038139375	452669494478175	311935686406912	NA	101819270192933	513793521171006	583850931677019	-77632802643698	34	30	30	512928301694497	495419631038687	495419631038687	923913043478261	815217391304348	815217391304348	56	56	49	583289001416474	583289001416474	564385618977472	152173913043478	152173913043478	133152173913043	0	0	0	0	0	0	0	0	0
chr8	96257147	96281429	ENSG00000156172	374	-	C8orf37	protein_coding	241579330936774	366521488402662	793677038520396	463007345219515	813378621874411	654478833308839	212375972294162	452669494478175	184781609906972	NA	101917576462577	513793521171006	357142857142857	-148542682717024	7	4	4	3	232192809488736	232192809488736	241796200345423	138169257340242	138169257340242	15	17	10	4	416992500144231	34594316186373	518134715025907	587219343696028	345423143350604	0	0	0	0	0	0	0	0	0
chr3	197236654	197300194	ENSG00000161267	4852	-	BDH1	protein_coding	533156181006654	405276825553756	155485078492338	583861528388278	648142137146865	533341107256246	219711133904161	452669494478175	835532844731595	NA	102051463999145	513793521171006	246511627906977	13016556998611	20	43	43	439231742277876	54594316186373	54594316186373	484966052376334	104267701260912	104267701260912	10	9	24	34594316186373	332192809488736	464385618977472	242483026188167	21823472356935	5819592628516	0	0	0	0	0	0	0	0	0
chrX	70459474	70474996	ENSG00000147130	5376	-	ZMYM3	protein_coding	220656822814445	419660930223022	632768795765727	179104285561307	682288964509382	648756132212295	219711133904161	452669494478175	314584914087405	NA	10213601090768	513793521171006	65149136577708	-618182036022013	149	133	133	722881869049588	706608919045777	706608919045777	655233069481091	584872471416007	584872471416007	238	169	230	790086680798075	74093909361377	785174904141606	104661389621812	743183817062445	101143359718558	0	0	0	0	0	0	0	0	0
chr22	38203912	38213183	ENSG00000100116	5421	+	GCAT	protein_coding	135251760250429	330188825037474	923501705969806	489300658444478	783121919851824	61418679329375	206862460843274	452669494478175	18696198491766	NA	102139898578677	513793521171006	392156862745098	-135049724708413	6	7	7	28073549220576	3	3	36144578313253	421686746987952	421686746987952	17	11	23	416992500144231	358496250072116	458496250072116	102409638554217	662650602409639	13855421686747	0	0	0	0	0	0	0	0	0
chr2	119981384	120023228	ENSG00000115107	5168	+	STEAP3	protein_coding	138076811531433	408868467825462	107288928198321	474605172099417	38247546719217	61418679329375	219711133904161	452669494478175	184781609906972	NA	102338047886791	513793521171006	177058823529412	824228740622	73	114	114	620945336562895	684549005094437	684549005094437	244147157190635	381270903010033	381270903010033	49	61	60	564385618977472	595419631038687	593073733756289	163879598662207	204013377926421	20066889632107	0	0	0	0	0	0	0	0	0
chr5	131746328	131811736	ENSG00000197536	4692	+	C5orf56	protein_coding	144310829308887	556423726562518	830055450346648	786378027016735	422002346844366	61418679329375	239281590008174	452669494478175	231483252996399	NA	102661061811276	513793521171006	158706467661692	666360922585941	271	343	343	808746284125034	84262647547021	84262647547021	730852211434736	925026968716289	925026968716289	184	230	189	753138146051631	785174904141606	756985560833095	496224379719525	620280474649407	509708737864078	0	0	0	0	0	0	0	0	0
chr20	62605466	62611361	ENSG00000130590	6155	-	SAMD10	protein_coding	104123068345103	467920353347715	112485991028562	19126836561168	548412760441217	597605962409848	226800743659725	452669494478175	130538114498087	NA	102756665815335	513793521171006	206756756756757	10479344770637	39	57	57	532192809488736	585798099512757	585798099512757	217755443886097	318257956448911	318257956448911	29	30	15	490689059560852	495419631038687	4	161920714684534	16750418760469	837520938023451	0	0	0	0	0	0	0	0	0
chr6	138188351	138204449	ENSG00000118503	4395	+	TNFAIP3	protein_coding	716647257425782	389890129956652	944986891063582	947526155282802	593909111360915	535632458078269	219711133904161	452669494478175	251892753537983	NA	102825311723577	513793521171006	585551330798479	-772132448597401	38	58	58	528540221886225	588264304936184	588264304936184	12760241773002	194761584956347	194761584956347	74	105	84	622881869049588	67279204545632	64093909361377	248488918737408	352585627938214	282068502350571	0	0	0	0	0	0	0	0	0
chr1	154916552	154928599	ENSG00000163346	5424	-	PBXIP1	protein_coding	249324847389059	415559090005691	696335015363976	121497047024352	671082436454027	654478833308839	219711133904161	452669494478175	27018316295037	NA	103915573817543	51381409600811	62671905697446	-674109232310826	133	93	93	706608919045777	655458885167764	655458885167764	56	391578947368421	391578947368421	200	144	165	765105169117893	717990909001493	737503943134692	842105263157895	606315789473684	694736842105263	0	0	0	0	0	0	0	0	0
chr6	42931608	42946958	ENSG00000124587	5203	-	PEX6	protein_coding	19921189962874	325095045147961	91272710229735	766152016218205	593389982105083	646990231725904	204848807823866	452669494478175	230069298884795	NA	10405632883529	51381409600811	555555555555556	-84799690655495	39	33	33	532192809488736	508746284125034	508746284125034	341805433829974	289219982471516	289219982471516	47	61	81	558496250072116	595419631038687	635755200461808	411919368974584	534618755477651	709903593339176	0	0	0	0	0	0	0	0	0
chr3	100328433	100414323	ENSG00000144820	3802	+	GPR128	protein_coding	380485684665523	439423262932651	549261395134748	233023603866668	724542183111661	741562943444259	226115038139375	452669494478175	350604041453303	NA	104078369795841	51381409600811	649411764705882	-622794574246895	104	86	86	671424551766612	644294349584873	644294349584873	972871842843779	804490177736202	804490177736202	149	146	130	722881869049588	719967234483636	703342300153745	139382600561272	136576239476146	121608980355472	0	0	0	0	0	0	0	0	0
chr7	5566782	5603415	ENSG00000075624	567	-	ACTB	protein_coding	453220425519111	316725938348049	144392018232474	131755469127093	349996121867401	503675748055789	204848807823866	452669494478175	439493513504483	NA	105716410134328	516757681803346	584046527022554	-77584479148247	5430	3461	3461	124070021479242	117573900093666	117573900093666	262445625906235	167278878685355	167278878685355	9127	4456	7566	131560830762887	121218572456127	128855057297923	441130981150314	215369743837603	365683905268246	0	0	0	0	0	0	0	0	0
chr11	45931220	45940363	ENSG00000121680	5804	-	PEX16	protein_coding	70053523248402	352243706525909	177887084754272	55210759640056	589768933966419	535632458078269	212375972294162	452669494478175	835532844731595	NA	1060356030971	516757681803346	367088607594937	-144579975304953	17	6	6	416992500144231	28073549220576	28073549220576	784856879039704	277008310249307	277008310249307	30	12	37	495419631038687	370043971814109	524792751344359	138504155124654	554016620498615	170821791320406	0	0	0	0	0	0	0	0	0
chr3	157823644	158263519	ENSG00000174891	3548	+	RSRC1	protein_coding	319214973310746	416377597488542	689993390679979	164161967450974	588784017947966	703469635258892	219711133904161	452669494478175	301635031110005	NA	106221087592979	516757681803346	605809128630705	-723064777349944	52	47	47	57279204545632	558496250072116	558496250072116	13013013013013	117617617617618	117617617617618	72	94	75	618982455888002	656985560833095	624792751344359	18018018018018	235235235235235	187687687687688	0	0	0	0	0	0	0	0	0
chr14	39583427	39606177	ENSG00000092208	3965	+	GEMIN2	protein_coding	467306760555491	395931001469257	100405126223607	161354476879203	599790496598488	747176827928684	219711133904161	452669494478175	12350373370727	NA	106349417580659	516757681803346	289473684210526	-178849589480629	9	1	1	332192809488736	1	1	350740452065472	38971161340608	38971161340608	12	17	9	370043971814109	416992500144231	332192809488736	467653936087295	662509742790335	350740452065472	0	0	0	0	0	0	0	0	0
chr19	35873074	35874954	ENSG00000268222	4503	+	EEF1A1P7	pseudogene	159280149841479	563466442625383	687277550318075	194274739419598	570961847455003	619530896544796	241468848433419	452669494478175	322422930902273	NA	107525206249167	519068299256892	597826086956522	-742202242532353	30	40	40	495419631038687	535755200461808	535755200461808	152284263959391	203045685279188	203045685279188	67	53	64	608746284125034	575488750216347	602236781302845	34010152284264	269035532994924	3248730964467	0	0	0	0	0	0	0	0	0
chr1	23884409	23886285	ENSG00000117318	5727	-	ID3	protein_coding	8.17993e+09	109022859138814	790421526096333	1.31024e+08	474090914383469	99654247871561	314020547727311	543538460953666	322041587619471	NA	107666087027844	519068299256892	223289183222958	115891336451205	239	892	892	790689059560852	980251636512122	980251636512122	319092122830441	119092122830441	119092122830441	159	434	313	732192809488736	876487159073609	829462074889163	212283044058745	579439252336449	417890520694259	0	0	0	0	0	0	0	0	0
chr1	8064464	8086368	ENSG00000116285	428	-	ERRFI1	protein_coding	263366772264465	458555544918773	890310669723314	455935873948999	608921575381012	66861381466489	226115038139375	452669494478175	184781609906972	NA	108272073487746	519598482797219	205660377358491	104026387021373	29	40	40	490689059560852	535755200461808	535755200461808	706972208678693	975134080936129	975134080936129	24	13	16	464385618977472	38073549220576	408746284125034	585080448561677	316918576304242	390053632374451	0	0	0	0	0	0	0	0	0
chr6	3722848	3752260	ENSG00000168994	5263	-	PXDC1	protein_coding	483519310559269	529954896316844	145214211932625	232535715581857	410736752199012	505728417874788	236126474019584	452669494478175	144218884508105	NA	108618059116579	519598482797219	179338842975207	842687995169885	108	163	163	676818432477693	735755200461808	735755200461808	771979985704074	11651179413867	11651179413867	53	92	97	575488750216347	653915881110803	661470984411521	378842030021444	657612580414582	693352394567548	0	0	0	0	0	0	0	0	0
chr19	39926796	39967310	ENSG00000196235	5142	+	SUPT5H	protein_coding	177431490278812	313647335618571	10225508802246	543785177136772	77063039801439	626614873981681	204848807823866	452669494478175	193148437937586	NA	109190203274124	520318721547966	613895216400911	-703935666782853	213	163	163	774146698640115	735755200461808	735755200461808	804684548545523	61579146203249	61579146203249	224	273	381	781378119121704	809803208296053	857742882803575	846241027578391	103135625236116	143936531922932	0	0	0	0	0	0	0	0	0
chr19	1876809	1885546	ENSG00000129968	6516	-	ABHD17A	protein_coding	190206319986732	46859657780935	106135523707651	588877803677419	391503273418354	639149635321675	226800743659725	452669494478175	20183925686473	NA	109857738049516	521486231925816	17	765534746362977	104	152	152	671424551766612	725738784269265	725738784269265	463045414069457	676758682101514	676758682101514	95	78	67	658496250072116	63037807481771	608746284125034	422974176313446	347284060552093	298308103294746	0	0	0	0	0	0	0	0	0
chr15	45021186	45060027	ENSG00000185880	3992	+	TRIM69	protein_coding	105992753316816	36485408306321	140957158359858	200407022749913	589470724123295	60053616949754	212375972294162	452669494478175	135902388724144	NA	11058412795578	522753120177476	474074074074074	-107681559705083	26	19	19	475488750216347	432192809488736	432192809488736	237877401646844	173833485818847	173833485818847	34	32	69	512928301694497	504439411935845	612928301694497	311070448307411	292772186642269	631290027447392	0	0	0	0	0	0	0	0	0
chr10	5976233	5987863	ENSG00000232807	4955	-	RP11-536K7.3	antisense	303192710848928	570574944429488	886669800464429	432793023888585	536782494625361	699011192936302	243669064503417	452669494478175	183761304973434	NA	111529668253952	522753120177476	424242424242424	-123703919730085	16	6	6	408746284125034	28073549220576	28073549220576	392156862745098	147058823529412	147058823529412	27	16	23	48073549220576	408746284125034	458496250072116	661764705882353	392156862745098	563725490196078	0	0	0	0	0	0	0	0	0
chr20	43922085	43937169	ENSG00000124159	5104	-	MATN4	protein_coding	919592837707616	521140733425784	159556050727726	661411411953247	550212602030575	575396656924105	235747909025488	452669494478175	873591735846049	NA	11199462659276	522753120177476	375	-141503749927884	18	6	6	424792751344359	28073549220576	28073549220576	346820809248555	115606936416185	115606936416185	33	13	34	508746284125034	38073549220576	512928301694497	635838150289017	250481695568401	655105973025048	0	0	0	0	0	0	0	0	0
chr1	159997462	160001783	ENSG00000143315	413	-	PIGM	protein_coding	839675172629795	3531446806514	125359108303521	590374102480696	591937962995064	545894565683508	212375972294162	452669494478175	20183925686473	NA	112007763980875	522753120177476	550724637681159	-860596943334584	42	36	36	54262647547021	520945336562895	520945336562895	150214592274678	128755364806867	128755364806867	89	45	73	649185309632967	552356195605701	620945336562895	318311874105866	160944206008584	261087267525036	0	0	0	0	0	0	0	0	0
chr4	170533784	170644824	ENSG00000109572	371	+	CLCN3	protein_coding	243523716154885	693362745317062	756924891255812	160096270228498	398707584227089	654478833308839	256981471552648	452669494478175	299834319751157	NA	113022919476725	522753120177476	164900662251656	721597192743002	77	86	86	628540221886225	644294349584873	644294349584873	152324431256182	170128585558853	170128585558853	52	55	44	57279204545632	58073549220576	549185309632967	102868447082097	108803165182987	870425321463897	0	0	0	0	0	0	0	0	0
chr17	74864538	74946475	ENSG00000167889	5413	+	MGAT5B	protein_coding	253005139485703	371243628730358	117913075883292	299674304949668	59296679245337	657387248743693	212810995107649	452669494478175	156437840030939	NA	113464808367917	522753120177476	411764705882353	-128010791919274	14	7	7	390689059560852	3	3	412857564140372	206428782070186	206428782070186	16	19	33	408746284125034	432192809488736	508746284125034	471837216160425	560306694190504	973164258330876	0	0	0	0	0	0	0	0	0
chr9	91926113	91931618	ENSG00000123975	3843	+	CKS2	protein_coding	264519089882378	608773445524435	645647777791718	186279664302671	726608804902681	66861381466489	247154008706006	452669494478175	316711060875082	NA	114326445328586	522753120177476	534090909090909	-90484276695966	13	17	17	38073549220576	416992500144231	416992500144231	273684210526316	357894736842105	357894736842105	28	28	32	485798099512757	485798099512757	504439411935845	589473684210526	589473684210526	673684210526316	0	0	0	0	0	0	0	0	0
chr5	156564423	156586030	ENSG00000155868	4105	-	MED7	protein_coding	433118946899313	492016311644758	75242557031252	123559470956044	591353586927236	747176827928684	229342095866286	452669494478175	271343017302957	NA	114595180669898	522753120177476	562091503267974	-831123087990554	34	26	26	512928301694497	475488750216347	475488750216347	208461066830166	159411404046597	159411404046597	43	51	59	54594316186373	570043971814109	590689059560852	26364193746168	312691600245248	361741263028817	0	0	0	0	0	0	0	0	0
chr17	40610862	40674629	ENSG00000033627	4547	+	ATP6V0A1	protein_coding	290909080636049	413079560236093	108157750850905	406882796709876	593998686535085	697165023924294	219711133904161	452669494478175	176822094260327	NA	115613358174477	522753120177476	563076923076923	-828596069631774	87	48	48	64594316186373	561470984411521	561470984411521	192435301924353	106171201061712	106171201061712	82	123	120	637503943134692	695419631038687	691886323727459	181375801813758	272063702720637	26542800265428	0	0	0	0	0	0	0	0	0
chr11	111657010	111750149	ENSG00000258529	4088	-	ALG9	protein_coding	605037143526209	604189956523714	198127697787206	324395142296534	534573315073933	535632458078269	246203166962306	452781087269847	639243725015706	NA	115665581976011	522753120177476	377551020408163	-140525647848626	23	7	7	458496250072116	3	3	997830802603037	303687635574837	303687635574837	50	31	17	56724253419715	5	416992500144231	216919739696312	134490238611714	737527114967462	0	0	0	0	0	0	0	0	0
chr17	647654	657239	ENSG00000179409	5612	-	GEMIN4	protein_coding	171999049489774	339995709138661	158330859983739	271164190644028	402917612467172	626614873981681	209811352109468	452669494478175	152368486859326	NA	115954970487957	522753120177476	198795180722892	991282782898891	35	65	65	516992500144231	604439411935845	604439411935845	189291508923743	351541373715522	351541373715522	29	26	28	490689059560852	475488750216347	485798099512757	156841535965387	140616549486209	151433207138994	0	0	0	0	0	0	0	0	0
chr10	5029967	5060223	ENSG00000151632	3899	-	AKR1C2	protein_coding	469533479562628	664073808551609	143525126170874	324473122228859	415823253504238	504911701271801	251411010587238	452669494478175	16168527646173	NA	116303424103366	522753120177476	174193548387097	800691191776593	132	177	177	705528243550119	74757334309664	74757334309664	322029763356916	431812637228592	431812637228592	58	103	118	588264304936184	670043971814109	689481776330794	141497926323494	25128080019517	287875091485728	0	0	0	0	0	0	0	0	0
chr19	16435628	16438685	ENSG00000127528	6553	+	KLF2	protein_coding	249764649561224	349878028748084	10052942274709	114589655756716	589918997990379	654478833308839	212375972294162	452669494478175	266270995706883	NA	116508992995665	522753120177476	575129533678757	-798041170917974	41	35	35	539231742277876	516992500144231	516992500144231	38899430740038	332068311195446	332068311195446	48	63	82	561470984411521	6	637503943134692	455407969639469	597722960151803	777988614800759	0	0	0	0	0	0	0	0	0
chr18	71815746	71826197	ENSG00000075336	4243	+	TIMM21	protein_coding	224833892847897	781217280896153	830430878612096	105922672855402	429191671893956	649593338000635	266347615492274	452669494478175	261983492661596	NA	11731570309423	522753120177476	188524590163934	914752713381489	37	39	39	524792751344359	532192809488736	532192809488736	125338753387534	132113821138211	132113821138211	22	23	16	452356195605701	458496250072116	408746284125034	745257452574526	779132791327913	542005420054201	0	0	0	0	0	0	0	0	0
chr10	103867317	103880210	ENSG00000198728	5559	-	LDB1	protein_coding	247991612592066	40570817374289	956070762401807	867320368273869	711732027882725	654478833308839	219711133904161	452669494478175	241094072191764	NA	117755692133176	522753120177476	488095238095238	-103476541816068	13	14	14	38073549220576	390689059560852	390689059560852	115658362989324	124555160142349	124555160142349	21	31	32	44594316186373	5	504439411935845	186832740213523	275800711743772	284697508896797	0	0	0	0	0	0	0	0	0
chr9	91606362	91619925	ENSG00000213694	485	+	S1PR3	protein_coding	237643105665951	635704505649656	112241568518247	380110045388998	430875587685885	654478833308839	249394235274919	452669494478175	172890140887871	NA	119417191295973	522753120177476	257142857142857	136257007938471	12	21	21	370043971814109	44594316186373	44594316186373	418118466898955	731707317073171	731707317073171	6	7	8	28073549220576	3	316992500144231	209059233449477	24390243902439	278745644599303	0	0	0	0	0	0	0	0	0
chr5	127593601	127994878	ENSG00000138829	3712	-	FBN2	protein_coding	150891757793002	523374875003919	906138078098681	172881594376341	589376998111671	616657640622923	235747909025488	452669494478175	309681369781248	NA	119620027444878	522753120177476	603603603603604	-728326675892334	38	48	48	528540221886225	561470984411521	561470984411521	11150234741784	140845070422535	140845070422535	79	82	61	632192809488736	637503943134692	595419631038687	231807511737089	240610328638498	178990610328639	0	0	0	0	0	0	0	0	0
chr2	223435255	223521056	ENSG00000116120	3805	-	FARSB	protein_coding	394285306552998	448054299165921	903784533852618	117220725856125	593324532568358	741562943444259	226115038139375	452669494478175	266621981411474	NA	121229011480683	522753120177476	609195402298851	-715023041285529	92	60	60	653915881110803	593073733756289	593073733756289	600522193211488	391644908616188	391644908616188	95	130	123	658496250072116	703342300153745	695419631038687	620104438642298	848563968668407	802872062663185	0	0	0	0	0	0	0	0	0
chr8	145649000	145653931	ENSG00000160948	6322	-	VPS28	protein_coding	183081747265121	445528554916085	139077247605959	256660043158926	592191548147776	631171766688863	226115038139375	452669494478175	151907721412967	NA	122313575224706	522753120177476	547904191616767	-86800445419001	87	48	48	64594316186373	561470984411521	561470984411521	306986591390261	169371912491179	169371912491179	81	100	153	635755200461808	665821148275179	72667865406949	285815102328864	352858151023289	539872971065632	0	0	0	0	0	0	0	0	0
chr2	39963200	40006407	ENSG00000138050	366	-	THUMPD2	protein_coding	264910189086964	59142107901456	114596207200304	498081887131338	439279180338589	66861381466489	246004986316577	452669494478175	18696198491766	NA	123115773580073	522753120177476	224242424242424	11650592462705	18	28	28	424792751344359	485798099512757	485798099512757	724054706355591	112630732099759	112630732099759	10	13	10	34594316186373	38073549220576	34594316186373	402252614641995	522928399034594	402252614641995	0	0	0	0	0	0	0	0	0
chr9	131464802	131483197	ENSG00000160447	5766	+	PKN3	protein_coding	30434113903376	712795136515381	984418050251479	784052466445746	405045902725142	699011192936302	258591444137439	452669494478175	231483252996399	NA	123563896961032	522753120177476	2	1	28	35	35	485798099512757	516992500144231	516992500144231	396600566572238	495750708215297	495750708215297	18	18	13	424792751344359	424792751344359	38073549220576	254957507082153	254957507082153	18413597733711	0	0	0	0	0	0	0	0	0
chr13	41635410	41658137	ENSG00000120688	3893	+	WBP4	protein_coding	210785188970965	520508859921363	123044702349327	56620311112592	457081829157691	648756132212295	235747909025488	452669494478175	196847290070876	NA	123916188184346	522753120177476	18015873015873	849268563790999	55	86	86	58073549220576	644294349584873	644294349584873	428348909657321	669781931464174	669781931464174	44	45	37	549185309632967	552356195605701	524792751344359	342679127725857	350467289719626	28816199376947	0	0	0	0	0	0	0	0	0
chr22	30184597	30234271	ENSG00000100325	4893	-	ASCC2	protein_coding	506699520723057	642127329621432	732626153530867	18960108540859	547730391932331	751644889995669	250004274516963	452669494478175	318808800560329	NA	124028997119157	522753120177476	582781456953642	-778973120687782	36	26	26	520945336562895	475488750216347	475488750216347	733795352629433	529963310232368	529963310232368	54	45	52	578135971352466	552356195605701	57279204545632	110069302894415	917244190786792	105992662046474	0	0	0	0	0	0	0	0	0
chr6	41757634	41863099	ENSG00000164663	4151	-	USP49	protein_coding	206678889244318	634226998304264	904769278822497	128244415516909	589216571322732	6483156828101	249394235274919	452669494478175	274992372005981	NA	124250778421767	522753120177476	5	-1	9	15	15	332192809488736	4	4	102330869812393	170551449687322	170551449687322	28	25	25	485798099512757	470043971814109	470043971814109	318362706083002	284252416145537	284252416145537	0	0	0	0	0	0	0	0	0
chr20	44650356	44688784	ENSG00000124140	5328	+	SLC12A5	protein_coding	286029089176007	588003412131084	115601672930837	633614664332941	387628107385882	695780162072334	246004986316577	452669494478175	210783616905584	NA	12442785665461	522753120177476	201960784313725	101407518521172	25	39	39	470043971814109	532192809488736	532192809488736	511665984445354	798198935734752	798198935734752	18	18	15	424792751344359	424792751344359	4	368399508800655	368399508800655	306999590667212	0	0	0	0	0	0	0	0	0
chr4	122745595	122791652	ENSG00000138686	3563	-	BBS7	protein_coding	360029517225264	626134155675001	764281900198619	139364321177785	733352919872577	73597398750961	249282185462609	452669494478175	280334591791992	NA	124747517387567	522753120177476	533980582524272	-905140813658559	17	19	19	416992500144231	432192809488736	432192809488736	60305072720823	673997871585669	673997871585669	32	38	33	504439411935845	528540221886225	508746284125034	113515431003902	134799574317134	117062788222774	0	0	0	0	0	0	0	0	0
chr1	6324329	6454451	ENSG00000097021	54	-	ACOT7	protein_coding	676711255117322	623525290134763	115838541127633	128774195034567	533834193396645	535632458078269	249282185462609	452669494478175	274992372005981	NA	125177711367994	522753120177476	581632653061225	-781819829950466	28	43	43	485798099512757	54594316186373	54594316186373	134615384615385	206730769230769	206730769230769	78	49	69	63037807481771	564385618977472	612928301694497	375	235576923076923	331730769230769	0	0	0	0	0	0	0	0	0
chr8	105501459	105601252	ENSG00000147650	3569	-	LRP12	protein_coding	325333869939244	677300464402351	699806571651883	322623853115335	592515228846076	708255784890306	253310373686479	452669494478175	396182629659048	NA	125398577719026	522753120177476	647272727272727	-627554377445624	54	62	62	578135971352466	597727992349992	597727992349992	241827138378863	277653381101657	277653381101657	85	96	94	64262647547021	659991284218713	656985560833095	380653828929691	429914912673533	420958351992835	0	0	0	0	0	0	0	0	0
chr20	25176329	25207365	ENSG00000197586	5079	+	ENTPD6	protein_coding	249606061571174	548538674913998	126275483786777	301670765899882	569982339903475	654478833308839	239224887837052	452669494478175	156437840030939	NA	125991485411159	522753120177476	428571428571429	-122239242133645	17	8	8	416992500144231	316992500144231	316992500144231	5530253741054	260247234873129	260247234873129	22	18	37	452356195605701	424792751344359	524792751344359	715679895901106	585556278464541	120364346128822	0	0	0	0	0	0	0	0	0
chr9	95087766	95382815	ENSG00000188312	4003	+	CENPP	protein_coding	935865010310704	316792600334004	300577574200575	383296423372086	436669429631213	577522297862736	204848807823866	46149179284126	675806351036898	NA	126024932652391	522753120177476	271875	144294349584873	13	37	37	38073549220576	524792751344359	524792751344359	171481334916238	488062260915446	488062260915446	14	10	8	390689059560852	34594316186373	316992500144231	184672206832872	131908719166337	10552697533307	0	0	0	0	0	0	0	0	0
chr17	8091652	8093564	ENSG00000196544	6571	-	C17orf59	protein_coding	341283297669651	684920091513438	627054454096293	341969850601886	803717963372944	720100528005915	254616981007797	452669494478175	405023574735149	NA	126223549757932	522753120177476	692391304347826	-530340488688075	213	212	212	774146698640115	773470962022584	773470962022584	290586630286494	289222373806276	289222373806276	337	269	314	840087943628218	807681559705083	829920801838728	459754433833561	366984993178718	42837653478854	0	0	0	0	0	0	0	0	0
chr19	56186592	56221224	ENSG00000063245	5485	+	EPN1	protein_coding	248754379779354	516323532146197	839183842245479	181970971899164	805964528590073	654478833308839	235747909025488	452669494478175	315387457815271	NA	126361864678776	522753120177476	666017526777021	-586367951432297	228	228	228	783920378809694	783920378809694	783920378809694	180094786729858	180094786729858	180094786729858	298	304	425	82240016741981	825266543245025	873470962022584	235387045813586	240126382306477	335703001579779	0	0	0	0	0	0	0	0	0
chr11	34073230	34122703	ENSG00000135387	4022	+	CAPRIN1	protein_coding	299177421302819	419348153184271	68494736104805	13269491538129	212905996452189	697227053552859	219711133904161	452669494478175	276058069718059	NA	126421389115841	522753120177476	667703473302229	-582720549934487	480	404	404	890989308377004	866177809777199	866177809777199	101479915433404	854122621564482	854122621564482	588	563	778	920212382383046	913955135239879	960547951806167	12431289640592	119027484143763	164482029598309	0	0	0	0	0	0	0	0	0
chr3	51428731	51435330	ENSG00000179837	5586	+	RBM15B	protein_coding	39754801946957	727559749066121	199206069022465	125529858023895	431328795155462	496940434872057	258591444137439	452781087269847	116487932912098	NA	126481581312607	522753120177476	178301886792453	834321969657873	172	292	292	743462822763672	819475685442225	819475685442225	449438202247191	76299973869872	76299973869872	109	194	121	678135971352466	760733031374961	693073733756289	284818395610138	506924483929971	316174549255291	0	0	0	0	0	0	0	0	0
chr12	109554400	109706031	ENSG00000076555	4678	+	ACACB	protein_coding	500282238125249	477525540216976	11166763110513	434798605929127	588721644411431	750452691230279	229323743866067	452669494478175	18377686282114	NA	126898278844756	522753120177476	369565217391304	-143609911480667	9	4	4	332192809488736	232192809488736	232192809488736	183150183150183	814000814000814	814000814000814	12	20	14	370043971814109	439231742277876	390689059560852	244200244200244	407000407000407	284900284900285	0	0	0	0	0	0	0	0	0
chr19	20278037	20311299	ENSG00000256229	409	+	ZNF486	protein_coding	166560272007369	336496324487152	159447241864439	218379342583037	82004272508624	626614873981681	208695358634192	452669494478175	140376971154159	NA	126923153746922	522753120177476	325581395348837	-161890983264449	6	4	4	28073549220576	232192809488736	232192809488736	198281559814937	132187706543291	132187706543291	14	21	8	390689059560852	44594316186373	316992500144231	46265697290152	69398545935228	264375413086583	0	0	0	0	0	0	0	0	0
chr11	86152150	86383678	ENSG00000151376	4288	-	ME3	protein_coding	671032019045328	652929976046027	900135984851103	370440275643078	7230511083142	782786122784257	251316999375218	452669494478175	172884836430192	NA	127297282460845	522753120177476	259259259259259	-194753258010586	7	0	0	3	0	0	333492139113864	0	0	10	12	5	34594316186373	370043971814109	258496250072116	476417341591234	571700809909481	238208670795617	0	0	0	0	0	0	0	0	0
chr10	135204338	135233999	ENSG00000254536	4811	+	RP11-108K14.8	protein_coding	233705985936086	500705255216798	113714622534132	934084946120166	537850660133951	654478833308839	23231970901826	452669494478175	251165063290089	NA	127917818911918	522753120177476	5678391959799	-816445658128461	47	33	33	558496250072116	508746284125034	508746284125034	891840607210626	626185958254269	626185958254269	78	47	74	63037807481771	558496250072116	622881869049588	148007590132827	891840607210626	140417457305503	0	0	0	0	0	0	0	0	0
chr9	70432004	70497240	ENSG00000147996	3605	-	CBWD5	protein_coding	123187208863559	315542763123857	210367622993611	102490635438153	731045707110412	61418679329375	204848807823866	460253241127315	105922684533544	NA	128262739097357	522753120177476	359375	-147643804394299	9	7	7	332192809488736	3	3	153087259738051	119067868685151	119067868685151	12	35	17	370043971814109	516992500144231	416992500144231	204116346317401	595339343425753	289164823949651	0	0	0	0	0	0	0	0	0
chr22	39436609	39449915	ENSG00000128394	5389	+	APOBEC3F	protein_coding	443442516808649	268577246890104	245964229037514	160322598114307	747885503309951	497542503859304	19142164563923	460871498125563	12350373370727	NA	12829021539921	522753120177476	362068965517241	-146566357234881	7	7	7	3	3	3	3168854685378	3168854685378	3168854685378	28	21	9	485798099512757	44594316186373	332192809488736	12675418741512	9506564056134	407424173834314	0	0	0	0	0	0	0	0	0
chr5	38845960	38945698	ENSG00000145623	4064	+	OSMR	protein_coding	110350946179795	599939771342187	151505914891826	429957960748183	424386896843787	602633352987179	246004986316577	452669494478175	183617340884224	NA	128858878946348	522753120177476	171080139372822	774672287639005	119	186	186	690689059560852	754689445988764	754689445988764	273563218390805	427586206896552	427586206896552	74	104	109	622881869049588	671424551766612	678135971352466	170114942528736	239080459770115	250574712643678	0	0	0	0	0	0	0	0	0
chr19	54369477	54379691	ENSG00000179820	5837	+	MYADM	protein_coding	162633184429684	43838753052957	131159204633853	472339770259627	798759348245275	626614873981681	226115038139375	452669494478175	184781609906972	NA	12968241727753	522753120177476	62434554973822	-679583372030237	384	285	285	858871463558226	815987133677839	815987133677839	144090056285178	106941838649156	106941838649156	436	400	692	87714894695006	864745842645492	943671154213721	163602251407129	150093808630394	259662288930582	0	0	0	0	0	0	0	0	0
chr12	124086624	124105488	ENSG00000111364	4583	+	DDX55	protein_coding	17300962753444	421905191502885	181483046400976	29789351089394	393074154344653	626614873981681	219711133904161	452669494478175	156437840030939	NA	129840214061991	522753120177476	18042328042328	8513855048031	73	134	134	620945336562895	707681559705083	707681559705083	200384298654955	367828712599506	367828712599506	74	54	61	622881869049588	578135971352466	595419631038687	203129289047488	148229481196816	167444413944551	0	0	0	0	0	0	0	0	0
chr1	236958610	237067281	ENSG00000116984	4072	+	MTR	protein_coding	273817311963163	661789214041047	97556667593797	124269622189927	516265917236597	685487477535366	251316999375218	452669494478175	271343017302957	NA	129847188603141	522753120177476	168	748461233004035	70	91	91	614974711950468	652356195605701	652356195605701	9685900096859	125916701259167	125916701259167	56	52	42	583289001416474	57279204545632	54262647547021	77487200774872	71952400719524	58115400581154	0	0	0	0	0	0	0	0	0
chr3	44903361	44907162	ENSG00000169964	5221	+	TMEM42	protein_coding	205920720783135	927313264192598	862764646714623	214752705652358	417000297327926	6483156828101	28974431156114	452669494478175	334878259270712	NA	129938763589455	522753120177476	160625	683696454306516	93	82	82	655458885167764	637503943134692	637503943134692	135371179039301	119359534206696	119359534206696	55	55	50	58073549220576	58073549220576	56724253419715	800582241630277	800582241630277	727802037845706	0	0	0	0	0	0	0	0	0
chr22	26908503	26910534	ENSG00000261188	4272	+	CTA-445C9.14	antisense	793575959133264	360559658886732	367129130953444	202001879836659	381877684138927	535632458078269	212375972294162	472493345645199	496419568581635	NA	130031173050185	522753120177476	2675	141953889151378	15	46	46	4	555458885167764	555458885167764	380710659898477	116751269035533	116751269035533	18	13	9	424792751344359	38073549220576	332192809488736	456852791878173	32994923857868	228426395939086	0	0	0	0	0	0	0	0	0
chr3	197615946	197687013	ENSG00000114473	4392	-	IQCG	protein_coding	570847606578984	652600215067171	10097567361983	324890200636112	699556056821919	761862799671476	251316999375218	452669494478175	16168527646173	NA	130479220213301	522753120177476	372549019607843	-142449782852791	13	3	3	38073549220576	2	2	590640617900954	136301681054066	136301681054066	14	21	16	390689059560852	44594316186373	408746284125034	636074511585643	954111767378464	72694229895502	0	0	0	0	0	0	0	0	0
chr7	26706681	27034858	ENSG00000005020	3694	-	SKAP2	protein_coding	579007505309923	676157660212355	701418109608387	307333297272931	589343078867389	761862799671476	253310373686479	452669494478175	391713819737139	NA	130890139606611	522753120177476	657608695652174	-604698718782418	92	75	75	653915881110803	624792751344359	624792751344359	220043051901459	179382922745755	179382922745755	117	128	123	688264304936184	701122725542325	695419631038687	279837359483377	306146854819421	294187993303038	0	0	0	0	0	0	0	0	0
chr13	22202552	22203154	ENSG00000226525	4577	-	RPS7P10	pseudogene	126113461772225	743822303460815	129054812037206	529022270252006	481768225919161	61418679329375	26006387731766	452669494478175	191026269414125	NA	130931766378426	522753120177476	166666666666667	736965594166206	168	216	216	740087943628218	776155123244448	776155123244448	770642201834862	990825688073395	990825688073395	136	139	85	709803208296053	712928301694497	64262647547021	623853211009174	637614678899083	389908256880734	0	0	0	0	0	0	0	0	0
chr5	176449697	176508190	ENSG00000113761	4638	+	ZNF346	protein_coding	228547898716683	658685589885813	77571983675095	295464123680979	765299620374409	651440684979517	251316999375218	452669494478175	387525846383703	NA	131368091041156	522753120177476	679624664879357	-557189883251897	149	179	179	722881869049588	749185309632967	749185309632967	347968239140589	41802895843064	41802895843064	252	267	227	798299357469431	806608919045777	783289001416474	588510042036432	623540401681457	530126109294722	0	0	0	0	0	0	0	0	0
chr9	123363091	123476748	ENSG00000106780	3818	-	MEGF9	protein_coding	515005740235058	72157481522513	771321207540667	124437001939291	791295477096041	754808751987145	258591444137439	452669494478175	271343017302957	NA	133036204757888	522753120177476	394736842105263	-134103691783507	7	4	4	3	232192809488736	232192809488736	153038915609969	874508089199825	874508089199825	12	14	12	370043971814109	390689059560852	370043971814109	262352426759948	306077831219939	262352426759948	0	0	0	0	0	0	0	0	0
chr11	7534529	7678358	ENSG00000166387	4546	+	PPFIBP2	protein_coding	575292209095237	704012669386277	75076754975464	27553976003572	558891876218458	761862799671476	258591444137439	452669494478175	377000632960241	NA	133826507869492	522753120177476	613636363636364	-704544116473829	42	33	33	54262647547021	508746284125034	508746284125034	109803921568627	862745098039216	862745098039216	62	56	58	597727992349992	583289001416474	588264304936184	162091503267974	14640522875817	151633986928105	0	0	0	0	0	0	0	0	0
chr2	17845079	17981509	ENSG00000163029	3686	-	SMC6	protein_coding	542314158730393	732039782811992	717958490452321	309480335600577	593514095316134	760595607619377	258591444137439	452669494478175	391713819737139	NA	133995335132266	522753120177476	616766467065868	-697203765290834	37	33	33	524792751344359	508746284125034	508746284125034	120012974375608	107038598767434	107038598767434	55	52	60	58073549220576	57279204545632	593073733756289	178397664612391	16866688290626	194615634122608	0	0	0	0	0	0	0	0	0
chr11	34172535	34379555	ENSG00000166016	4792	-	ABTB2	protein_coding	117001396014966	997379152854738	109855469413404	117766739977494	446960081137883	612095180917819	301700787928321	452669494478175	267183291323938	NA	135500325791872	522753120177476	15993690851735	677502906863933	175	166	166	74594316186373	738370429247405	738370429247405	976017847183491	925822643614055	925822643614055	113	124	80	683289001416474	696578428466209	633985000288462	630228667038483	691578360290017	446179587283882	0	0	0	0	0	0	0	0	0
chr10	81838402	81852313	ENSG00000133678	4293	+	TMEM254	protein_coding	410318221331725	492429552783713	200377980378845	405637112124362	562159705007577	496940434872057	229342095866286	454513672577349	176822094260327	NA	135523110424481	522753120177476	555944055944056	-846988381494034	57	51	51	585798099512757	570043971814109	570043971814109	239395212095758	214195716085678	214195716085678	142	66	78	715987133677839	606608919045777	63037807481771	596388072238555	277194456110878	327593448131037	0	0	0	0	0	0	0	0	0
chr1	155305059	155532598	ENSG00000116539	4138	-	ASH1L	protein_coding	219435729167511	109588651722568	165487019663664	623219037615525	392043829618733	42988504275959	314020547727311	452669494478175	208449034207339	NA	135642817539864	522753120177476	165957446808511	730813367184611	210	168	168	772109918870719	740087943628218	740087943628218	424071082390953	339256865912763	339256865912763	71	126	132	616992500144231	698868468677217	705528243550119	143376413570275	254442649434572	266558966074313	0	0	0	0	0	0	0	0	0
chr4	3768075	3770251	ENSG00000184160	6968	+	ADRA2C	protein_coding	22182392464235	777848751216973	106482494946037	106221711897529	530926705896145	648756132212295	265933775277559	452669494478175	262168794510731	NA	136196562077259	522753120177476	205405405405405	103847414781464	28	24	24	485798099512757	464385618977472	464385618977472	404040404040404	346320346320346	346320346320346	15	8	14	4	316992500144231	390689059560852	216450216450216	115440115440115	202020202020202	0	0	0	0	0	0	0	0	0
chr16	56642111	56643409	ENSG00000125148	5905	+	MT2A	protein_coding	230573393390177	198607942224332	113779112136664	108643686123549	4.76695e+06	946355274461555	72657988214289	576040821702844	619229147752784	NA	137009476756161	522753120177476	122563664330884	293531335803762	39150	34209	34209	152567615370432	150621304836553	150621304836553	769155206286837	672082514734774	672082514734774	27203	31277	29285	147315311764619	149328606453172	148379235371148	534440078585462	614479371316306	575343811394892	0	0	0	0	0	0	0	0	0
chr17	79373540	79433357	ENSG00000171282	6296	+	RP11-1055B8.7	protein_coding	158256473079778	52158400671832	188005957567045	321214243085653	382197802642851	619530896544796	235747909025488	452669494478175	161155536104192	NA	137109696489186	522753120177476	178260869565217	833990048561071	81	144	144	635755200461808	717990909001493	717990909001493	240784780023781	428061831153389	428061831153389	77	72	58	628540221886225	618982455888002	588264304936184	228894173602854	214030915576694	172413793103448	0	0	0	0	0	0	0	0	0
chr11	116714118	116969153	ENSG00000160584	4048	-	SIK3	protein_coding	146775510544964	45897335658829	181976379865859	306502787023092	532749691896762	61418679329375	226115038139375	452669494478175	157242795264316	NA	137125869952286	522753120177476	184	879705766282288	60	108	108	593073733756289	676818432477693	676818432477693	720461095100865	129682997118156	129682997118156	47	41	62	558496250072116	539231742277876	597727992349992	564361191162344	492315081652257	74447646493756	0	0	0	0	0	0	0	0	0
chr14	23938897	23979071	ENSG00000129460	4299	+	NGDN	protein_coding	213209130816585	776229162650185	852969727451931	334044144775694	592279658402158	648756132212295	265933775277559	452669494478175	401493062216479	NA	137179424698028	522753120177476	664987405541562	-588601077784505	78	93	93	63037807481771	655458885167764	655458885167764	258192651439921	307845084409136	307845084409136	153	119	125	72667865406949	690689059560852	697727992349992	506454816285998	393909301555776	413770274743462	0	0	0	0	0	0	0	0	0
chr15	59397277	59417244	ENSG00000157456	4264	+	CCNB2	protein_coding	197163794115826	101908367110163	872866774171939	184465883231785	569893957510158	643755435708339	305279870600395	452669494478175	316711060875082	NA	137486477903964	522753120177476	150307692307692	587918844052568	335	321	321	839231742277876	833091687811462	833091687811462	44137022397892	422924901185771	422924901185771	229	230	191	784549005094437	785174904141606	758496250072116	30171277997365	303030303030303	251646903820817	0	0	0	0	0	0	0	0	0
chr2	97371666	97405801	ENSG00000114988	4497	-	LMAN2L	protein_coding	529425696494702	722429455041359	800152613424088	307455933398732	539728817033448	758904987937004	258591444137439	452669494478175	391713819737139	NA	138272617857372	522753120177476	637130801687764	-65033850957318	57	47	47	585798099512757	558496250072116	558496250072116	212290502793296	175046554934823	175046554934823	75	71	91	624792751344359	616992500144231	652356195605701	279329608938547	264432029795158	338919925512104	0	0	0	0	0	0	0	0	0
chr15	64199235	64364232	ENSG00000035664	4689	-	DAPK2	protein_coding	684945258798077	505254762121268	185893942973087	452065227597958	589844422453982	535632458078269	233552594535606	452669494478175	184781609906972	NA	139422424120526	522753120177476	5	-1	21	21	21	44594316186373	44594316186373	44594316186373	354550059091677	354550059091677	354550059091677	61	38	27	595419631038687	528540221886225	48073549220576	102988350498058	641566773594462	455850075975013	0	0	0	0	0	0	0	0	0
chr22	30279144	30426855	ENSG00000100330	4065	+	MTMR3	protein_coding	217568905239512	710087852361591	12237444278803	871652090775495	534102385170817	648756132212295	258591444137439	452669494478175	241094072191764	NA	140314801828065	522753120177476	170987654320988	773892163164563	73	102	102	620945336562895	668650052718322	668650052718322	118506493506494	165584415584416	165584415584416	60	60	42	593073733756289	593073733756289	54262647547021	974025974025974	974025974025974	681818181818182	0	0	0	0	0	0	0	0	0
chr1	151742583	151763892	ENSG00000182134	4372	-	TDRKH	protein_coding	199727174110816	597513931881085	132708054472482	783938598499223	58996167057467	646990231725904	246004986316577	452669494478175	231483252996399	NA	140715206376709	522753120177476	474358974358974	-10759488532333	13	12	12	38073549220576	370043971814109	370043971814109	275365388688837	254183435712773	254183435712773	36	20	22	520945336562895	439231742277876	452356195605701	762550307138318	423639059521288	466002965473417	0	0	0	0	0	0	0	0	0
chr3	123209667	123304032	ENSG00000206527	4056	-	PTPLB	protein_coding	604844319253018	5466319533917	173236910672304	856622095376889	555249221340448	535632458078269	239224887837052	452669494478175	240829838294797	NA	141977052460269	522753120177476	58957654723127	-762248958286974	61	60	60	595419631038687	593073733756289	593073733756289	136556973360197	134318334452653	134318334452653	147	79	81	720945336562895	632192809488736	635755200461808	329079919408999	176852473695993	181329751511081	0	0	0	0	0	0	0	0	0
chr7	5346421	5465045	ENSG00000182095	5468	-	TNRC18	protein_coding	102919769881386	63257943805619	135139455473594	155829687708152	533860804408661	597605962409848	249394235274919	452669494478175	296797840384879	NA	14209651809006	522753120177476	605577689243028	-723616040507187	44	54	54	549185309632967	578135971352466	578135971352466	116648992576882	143160127253446	143160127253446	104	60	87	671424551766612	593073733756289	64594316186373	275715800636267	159066808059385	230646871686108	0	0	0	0	0	0	0	0	0
chr1	85483765	85514182	ENSG00000055732	4077	-	MCOLN3	protein_coding	879924623358927	895400590692553	987748121870773	385393151749325	62568999375224	813010388540935	283359848469936	452669494478175	172964446505097	NA	142237688581435	522753120177476	290322580645161	-178427130894456	7	1	1	3	1	1	18802041364491	2686005909213	2686005909213	9	10	12	332192809488736	34594316186373	370043971814109	24174053182917	2686005909213	32232070910556	0	0	0	0	0	0	0	0	0
chr19	19386827	19431653	ENSG00000105705	5137	-	SUGP1	protein_coding	36150974923433	87450174540663	115224998834669	376078794384837	674944509399009	73626292492576	281331356473035	452669494478175	172890140887871	NA	14297769726476	522753120177476	506756756756757	-980634675133069	41	17	17	539231742277876	416992500144231	416992500144231	965387332234519	400282552389922	400282552389922	43	41	64	54594316186373	539231742277876	602236781302845	101247939722157	965387332234519	150694607958559	0	0	0	0	0	0	0	0	0
chr14	95998634	96001209	ENSG00000247092	4724	-	SNHG10	antisense	356729252415386	110019913238699	101419555921456	119432704713597	39261993329048	73597398750961	314020547727311	452669494478175	268825528045614	NA	143043439996711	522753120177476	209375	106608919045777	23	22	22	458496250072116	452356195605701	452356195605701	38917089678511	372250423011844	372250423011844	14	9	9	390689059560852	332192809488736	332192809488736	236886632825719	152284263959391	152284263959391	0	0	0	0	0	0	0	0	0
chr19	4675236	4724685	ENSG00000142002	5668	-	DPP9	protein_coding	518955968076841	793524664769588	831156233112664	309590328479463	539026261792668	755328657642359	269057181664458	452669494478175	391713819737139	NA	143306819172059	522753120177476	644688644688645	-633325522282555	70	53	53	614974711950468	575488750216347	575488750216347	12970168612192	982027052065963	982027052065963	102	85	86	668650052718322	64262647547021	644294349584873	18899388549194	157494904576617	15934778580693	0	0	0	0	0	0	0	0	0
chr11	1874200	1913497	ENSG00000130592	6164	+	LSP1	protein_coding	142688995821002	589195462198955	172548641311212	358299437530445	566536572022943	61418679329375	246004986316577	452669494478175	170081986846183	NA	143582039934885	522753120177476	512345679012346	-9648105715377	39	22	22	532192809488736	452356195605701	452356195605701	201654601861427	113753877973113	113753877973113	78	41	43	63037807481771	539231742277876	54594316186373	403309203722854	211995863495346	222337125129266	0	0	0	0	0	0	0	0	0
chr17	40834631	40851832	ENSG00000108797	5462	+	CNTNAP1	protein_coding	314093271036995	110391963065558	121540022079501	288114201476045	551034682670857	702271585351195	314020547727311	452669494478175	155279715048792	NA	143884865283419	522753120177476	560606060606061	-834940753729504	126	48	48	698868468677217	561470984411521	561470984411521	369393139841689	140721196130167	140721196130167	138	114	144	711894107272351	684549005094437	717990909001493	40457343887423	334212840809147	422163588390501	0	0	0	0	0	0	0	0	0
chr2	74710200	74722013	ENSG00000115282	5085	+	TTC31	protein_coding	358535050503838	715990275621391	105981327103662	146833905819208	558164023517548	73597398750961	258591444137439	452669494478175	288871116221363	NA	14404780861759	522753120177476	593457943925234	-752782299628981	55	36	36	58073549220576	520945336562895	520945336562895	131641933939684	861656294877932	861656294877932	84	56	74	64093909361377	583289001416474	622881869049588	201053135471517	134035423647678	177118238391575	0	0	0	0	0	0	0	0	0
chr10	23983675	24836772	ENSG00000120549	4056	+	KIAA1217	protein_coding	357463575470116	548482697470851	132743070869578	854451399941657	540131750824134	73597398750961	239224887837052	452669494478175	240768017764382	NA	144154465692313	522753120177476	565853658536585	-821499104377874	50	33	33	56724253419715	508746284125034	508746284125034	125754527162978	829979879275654	829979879275654	59	88	58	590689059560852	64757334309664	588264304936184	148390342052314	221327967806841	145875251509054	0	0	0	0	0	0	0	0	0
chr16	30844947	30906281	ENSG00000099385	4881	-	BCL7C	protein_coding	233428111030719	812702367887089	142009155800604	28741647918218	605791004374269	654478833308839	270360448098719	452669494478175	155279715048792	NA	144194199675113	522753120177476	52	-943416471633633	56	24	24	583289001416474	464385618977472	464385618977472	188045668233714	805910006715917	805910006715917	62	48	90	597727992349992	561470984411521	65077946401987	208193418401612	161182001343183	302216252518469	0	0	0	0	0	0	0	0	0
chr7	44788180	44809477	ENSG00000122515	5652	+	ZMIZ2	protein_coding	214182857349197	618060961888329	115701739636595	213622419728876	583385682276596	648756132212295	248645409533882	452669494478175	334584759428145	NA	145354195091679	522753120177476	639784946236559	-644341047800088	82	78	78	637503943134692	63037807481771	63037807481771	222523744911805	211668928086839	211668928086839	136	90	146	709803208296053	65077946401987	719967234483636	369063772048847	244233378561737	396200814111262	0	0	0	0	0	0	0	0	0
chr17	43209967	43221548	ENSG00000181513	5445	+	ACBD4	protein_coding	225100493671304	588768896188266	14386990165698	712791469261597	580011686100579	649593338000635	246004986316577	452669494478175	223849168285665	NA	145614564711433	522753120177476	475609756097561	-107214978575584	17	11	11	416992500144231	358496250072116	358496250072116	599858856739591	388143966125618	388143966125618	38	19	25	528540221886225	432192809488736	470043971814109	13408609738885	670430486944248	882145377558222	0	0	0	0	0	0	0	0	0
chr19	11670189	11729950	ENSG00000198551	4823	+	ZNF627	protein_coding	364460519796575	540215952976354	147994823935825	61478188094055	552759478369859	739202045854903	238972949520937	452669494478175	206326027542667	NA	147836943078565	522753120177476	524475524475524	-931052646282509	33	21	21	508746284125034	44594316186373	44594316186373	102964118564743	655226209048362	655226209048362	33	58	52	508746284125034	588264304936184	57279204545632	102964118564743	180967238689548	162246489859594	0	0	0	0	0	0	0	0	0
chr7	97937257	97939753	ENSG00000272782	4958	+	RP4-607J23.2	antisense	300193450995284	702380458216733	172018537948927	274559514691662	441565698655995	697227053552859	258591444137439	452669494478175	152368486859326	NA	148418024835334	522753120177476	375	190689059560852	6	12	12	28073549220576	370043971814109	370043971814109	152284263959391	304568527918782	304568527918782	1	2	5	1	158496250072116	258496250072116	253807106598985	50761421319797	126903553299492	0	0	0	0	0	0	0	0	0
chr1	111682249	111727724	ENSG00000134255	3654	+	CEPT1	protein_coding	357422391983693	599963546275235	155570423418662	404539706116293	552546762386996	73597398750961	246004986316577	452669494478175	176822094260327	NA	148881675154883	522753120177476	461538461538462	-111547721741994	20	11	11	439231742277876	358496250072116	358496250072116	112549240292628	619020821609454	619020821609454	26	42	23	475488750216347	54262647547021	458496250072116	146314012380416	236353404614519	129431626336522	0	0	0	0	0	0	0	0	0
chr6	26402465	26415444	ENSG00000026950	4446	+	BTN3A1	protein_coding	443826506495239	838213336262567	872835744492184	345097447025183	576843416710631	747176827928684	273683306776524	452669494478175	405023574735149	NA	149366326160475	522753120177476	654237288135593	-612114106981123	69	62	62	612928301694497	597727992349992	597727992349992	211981566820276	19047619047619	19047619047619	111	96	88	68073549220576	659991284218713	64757334309664	341013824884793	294930875576037	270353302611367	0	0	0	0	0	0	0	0	0
chr16	2138711	2185899	ENSG00000008710	631	-	PKD1	protein_coding	285219967937644	698096441491159	103837944135696	243653726677578	664578598592491	695780162072334	257961265894727	452669494478175	355938872883086	NA	149536650378633	522753120177476	666151468315301	-586077842903409	155	138	138	728540221886225	711894107272351	711894107272351	145827453194092	129833474456675	129833474456675	247	166	234	795419631038687	738370429247405	7876516946565	232383102831875	156176498259479	220152413209145	0	0	0	0	0	0	0	0	0
chr8	106792474	107072752	ENSG00000251003	3686	-	RP11-152P17.2	processed_transcript	415072198833368	66112080029733	134426076445464	652913955790177	55416555010652	746529812769416	251316999375218	452669494478175	213181588422285	NA	149540293146809	522753120177476	435483870967742	-119930880822341	15	6	6	4	28073549220576	28073549220576	121654501216545	48661800486618	48661800486618	18	15	29	424792751344359	4	490689059560852	145985401459854	121654501216545	235198702351987	0	0	0	0	0	0	0	0	0
chr9	100174232	100258407	ENSG00000196116	3892	+	TDRD7	protein_coding	208592274148116	718281945207302	165631219228245	418712722131005	492168154166518	648475024568273	258591444137439	452669494478175	180690643934995	NA	149933520125549	522753120177476	164025356576862	713918857404139	257	389	389	801122725542325	860733031374961	860733031374961	404088050314465	611635220125786	611635220125786	267	195	169	806608919045777	761470984411521	74093909361377	419811320754717	306603773584906	265723270440252	0	0	0	0	0	0	0	0	0
chr4	174284931	174291597	ENSG00000272870	382	-	RP11-798M19.6	antisense	688506536026921	604436554768909	204164417071226	473488505643472	549143944025697	535632458078269	246203166962306	456342441266487	184781609906972	NA	150129894087495	522753120177476	513888888888889	-960471635813362	18	28	28	424792751344359	485798099512757	485798099512757	228426395939086	355329949238579	355329949238579	38	69	37	528540221886225	612928301694497	524792751344359	482233502538071	875634517766497	469543147208122	0	0	0	0	0	0	0	0	0
chr2	232298634	232299137	ENSG00000172799	4246	-	ZBTB8OSP2	pseudogene	177837274656513	578345489110105	212129797194104	13324057543614	649232962490468	626614873981681	246004986316577	460253241127315	116628027094528	NA	150619482815587	522753120177476	214925373134328	110383581098454	28	58	58	485798099512757	588264304936184	588264304936184	142131979695431	294416243654822	294416243654822	32	17	18	504439411935845	416992500144231	424792751344359	16243654822335	862944162436548	913705583756345	0	0	0	0	0	0	0	0	0
chr7	43622357	43666385	ENSG00000164543	3976	+	STK17A	protein_coding	519586801440903	673933650257164	114304304312945	145732872675467	537340194529105	755328657642359	253310373686479	452669494478175	287781618329698	NA	151038886585197	522753120177476	607913669064748	-718061636441323	73	48	48	620945336562895	561470984411521	561470984411521	312232677502139	205303678357571	205303678357571	84	110	84	64093909361377	679441586635011	64093909361377	359281437125748	470487596236099	359281437125748	0	0	0	0	0	0	0	0	0
chr6	3751345	3754105	ENSG00000270504	6222	+	RP11-420L9.5	antisense	666752978004186	715327349976606	114243006858347	87829109430707	588397382042288	781540027404956	258591444137439	452669494478175	241094072191764	NA	151421168032811	522753120177476	395348837209302	-133880191345176	9	4	4	332192809488736	232192809488736	232192809488736	456852791878173	203045685279188	203045685279188	13	12	18	38073549220576	370043971814109	424792751344359	65989847715736	609137055837563	913705583756345	0	0	0	0	0	0	0	0	0
chr20	12989627	13147411	ENSG00000172296	3993	+	SPTLC3	protein_coding	597726460617862	748182635152983	932749232141203	205075612181145	703587025358782	767383053310128	260659969622098	452669494478175	32870690981035	NA	152193338382056	522753120177476	514285714285714	-959358015502654	14	11	11	390689059560852	358496250072116	358496250072116	359435173299101	282413350449294	282413350449294	22	25	23	452356195605701	470043971814109	458496250072116	564826700898588	641848523748395	590500641848524	0	0	0	0	0	0	0	0	0
chr18	21083473	21111746	ENSG00000141452	451	+	C18orf8	protein_coding	457070845748245	112968014252897	149529716886386	873112309489165	621805908081638	503675748055789	314020547727311	452669494478175	241094072191764	NA	152772451821733	522753120177476	181318681318681	85852757404712	69	48	48	612928301694497	561470984411521	561470984411521	241596638655462	168067226890756	168067226890756	26	41	24	475488750216347	539231742277876	464385618977472	910364145658263	143557422969188	840336134453781	0	0	0	0	0	0	0	0	0
chr14	39866873	39901704	ENSG00000165355	3898	-	FBXO33	protein_coding	321718975746522	807863653851269	111609613700173	143887969621825	637264596631429	705267424274169	27014852621117	452669494478175	285968650736322	NA	152791695613829	522753120177476	165806451612903	729500143919641	69	94	94	612928301694497	656985560833095	656985560833095	280716029292107	382424735557364	382424735557364	50	46	59	56724253419715	555458885167764	590689059560852	203417412530513	187144019528072	240032546786005	0	0	0	0	0	0	0	0	0
chr3	49306035	49315342	ENSG00000188315	4807	-	C3orf62	protein_coding	30472316418455	591408189841144	205579644582861	132362697701685	591549365098047	699011192936302	246004986316577	456342441266487	116628027094528	NA	153454310667011	522753120177476	233333333333333	-209953567355091	5	1	1	258496250072116	1	1	161134386077989	322268772155978	322268772155978	7	5	18	3	258496250072116	424792751344359	225588140509185	161134386077989	580083789880761	0	0	0	0	0	0	0	0	0
chr1	155290687	155300905	ENSG00000160753	5803	+	RUSC1	protein_coding	494172000905487	805887064245319	977710638871408	281235463399878	547108499490586	748642466737208	27014852621117	452669494478175	379760184822898	NA	153718893501323	522753120177476	629955947136564	-666677150512526	55	44	44	58073549220576	549185309632967	549185309632967	358072916666667	286458333333333	286458333333333	77	62	88	628540221886225	597727992349992	64757334309664	501302083333333	403645833333333	572916666666667	0	0	0	0	0	0	0	0	0
chr3	50297735	50300790	ENSG00000230454	5851	+	U73166.2	lincRNA	59762348874542	999043469387406	101520031992773	110671090241692	589150446630171	767383053310128	301700787928321	452669494478175	262673576108262	NA	154907875829361	522753120177476	404761904761905	-130485458152842	9	4	4	332192809488736	232192809488736	232192809488736	204545454545455	909090909090909	909090909090909	15	11	16	4	358496250072116	408746284125034	340909090909091	25	363636363636364	0	0	0	0	0	0	0	0	0
chr6	80713604	80752244	ENSG00000112742	3498	+	TTK	protein_coding	475646012789188	832571433607229	101735560218198	209072516902433	588839974066574	747176827928684	272562244922558	452669494478175	331667481183782	NA	154969704578883	522753120177476	57258064516129	-804449190882193	27	22	22	48073549220576	452356195605701	452356195605701	150837988826816	122905027932961	122905027932961	46	43	35	555458885167764	54594316186373	516992500144231	256983240223464	240223463687151	195530726256983	0	0	0	0	0	0	0	0	0
chr11	66384097	66413940	ENSG00000248643	4743	+	RBM14-RBM4	protein_coding	334874099457473	71219598376776	130166594817929	672995280911174	768759736392498	711362501807939	258591444137439	452669494478175	216869654229914	NA	154978704298261	522753120177476	62991452991453	-666772005375697	339	199	199	84093909361377	764385618977472	764385618977472	133780584056827	785319652722968	785319652722968	370	320	480	85352753766208	83264294871223	890989308377004	146014206787687	126282557221784	189423835832676	0	0	0	0	0	0	0	0	0
chr12	1099675	1605099	ENSG00000082805	3935	+	ERC1	protein_coding	647628734837861	129288889811895	148025403367741	108635253357215	439369015830046	535632458078269	321968990279988	452669494478175	262673576108262	NA	155217279448407	522753120177476	156481481481481	645991934118716	297	274	274	821916852046216	810328780841202	810328780841202	349864530568972	322770644363294	322770644363294	134	224	182	707681559705083	781378119121704	751569983828404	157851337024385	263870891742255	214395099540582	0	0	0	0	0	0	0	0	0
chr19	12335501	12405702	ENSG00000197857	4335	-	ZNF44	protein_coding	694127605731576	870792884756806	103765359832779	115256371406097	609662327476492	789688130705228	281331356473035	452669494478175	266270995706883	NA	15547810199136	522753120177476	5	-1	21	10	10	44594316186373	34594316186373	34594316186373	435775057065781	207511931936086	207511931936086	26	29	27	475488750216347	490689059560852	48073549220576	539531023033824	60178460261465	560282216227433	0	0	0	0	0	0	0	0	0
chr9	123970072	124095121	ENSG00000148180	4687	+	GSN	protein_coding	169449967611934	618490850161253	136045702999616	154370220188999	743167467644131	626614873981681	248645409533882	452669494478175	295844294654135	NA	15547948329885	522753120177476	659287776708373	-601019761056323	241	222	222	791886323727459	78008998999203	78008998999203	109247506799637	100634632819583	100634632819583	439	328	272	878135971352466	836194377373524	809275714091985	199002719854941	14868540344515	123300090661831	0	0	0	0	0	0	0	0	0
chr19	18390563	18392432	ENSG00000130522	6973	-	JUND	protein_coding	10767375711704	278534834944548	168847257139386	834266464289531	819468336876961	838428713147326	391981406258336	452669494478175	566734779241601	NA	155929417533459	522753120177476	761710794297352	-392684754427056	744	750	750	954109661534952	955266909751427	955266909751427	108139534883721	109011627906977	109011627906977	967	970	1009	991886323727459	992332748541919	998013957763916	140552325581395	140988372093023	146656976744186	0	0	0	0	0	0	0	0	0
chr13	95226308	95248511	ENSG00000088451	3699	-	TGDS	protein_coding	159626336980429	63487888594285	22024946365635	171613433229421	593660766563968	619530896544796	249394235274919	460253241127315	125191408187346	NA	156108246041368	522753120177476	394366197183099	-134239219744708	12	8	8	370043971814109	316992500144231	316992500144231	90978013646702	606520090978014	606520090978014	21	13	37	44594316186373	38073549220576	524792751344359	159211523881729	985595147839272	280515542077331	0	0	0	0	0	0	0	0	0
chr19	11485361	11487627	ENSG00000173928	5377	+	SWSAP1	protein_coding	224853815936074	104843242743792	108250891888737	181130397675247	618441286118878	649593338000635	311216764726599	452669494478175	315387457815271	NA	156524569521931	522753120177476	168181818181818	750021746991653	65	60	60	604439411935845	593073733756289	593073733756289	574204946996466	530035335689046	530035335689046	34	29	47	512928301694497	490689059560852	558496250072116	300353356890459	256183745583039	415194346289753	0	0	0	0	0	0	0	0	0
chr8	95891998	95908906	ENSG00000175305	4161	-	CCNE2	protein_coding	355086350901658	611250029634987	189884678483078	351785752172787	440209963695364	73597398750961	247345831664099	452781087269847	169599209113927	NA	156566403838242	522753120177476	28125	149185309632967	9	18	18	332192809488736	424792751344359	424792751344359	251466890192791	502933780385583	502933780385583	7	5	4	3	258496250072116	232192809488736	195585359038838	139703827884884	111763062307907	0	0	0	0	0	0	0	0	0
chr19	34745442	34846491	ENSG00000166398	4495	+	KIAA0355	protein_coding	767166362734094	127341879152542	143074362794131	133213049854756	431425221584637	535632458078269	321968990279988	452669494478175	276058069718059	NA	156690724876217	522753120177476	151740139211137	601602766408984	488	410	410	893369065495223	868299458368168	868299458368168	134065934065934	112637362637363	112637362637363	232	326	304	786418614465428	835314682549808	825266543245025	637362637362637	895604395604396	835164835164835	0	0	0	0	0	0	0	0	0
chr12	6560856	6575683	ENSG00000139192	5043	+	TAPBPL	protein_coding	404964045007412	416696646663062	607409217803822	9.76136e+09	487749874742431	496940434872057	219711133904161	520736929218543	414199270262167	NA	15694964322163	522753120177476	38	192599941855622	5	26	26	258496250072116	475488750216347	475488750216347	501002004008016	260521042084168	260521042084168	4	8	3	232192809488736	316992500144231	2	400801603206413	801603206412826	30060120240481	0	0	0	0	0	0	0	0	0
chr4	190861943	190884359	ENSG00000109536	3599	+	FRG1	protein_coding	644207293749528	947706939775483	824655701395076	454491324187189	593458974429881	777224904155544	293147845882431	452669494478175	45608230799657	NA	15806094238734	522753120177476	682926829268293	-550197082560479	100	90	90	665821148275179	65077946401987	65077946401987	627746390458255	564971751412429	564971751412429	130	143	137	703342300153745	716992500144231	710852445677817	816070307595731	897677338355304	860012554927809	0	0	0	0	0	0	0	0	0
chrX	48432837	48437454	ENSG00000102317	4805	+	RBM3	protein_coding	261306821144373	636519073988005	242062506673852	5095239119959	682917385807964	450905717210572	249394235274919	460871498125563	187748796184769	NA	158174176729319	522753120177476	618313689936537	-69358914656721	212	235	235	773470962022584	788264304936184	788264304936184	749381406857547	830682219865677	830682219865677	536	291	276	906877827798541	818982455888002	811374216604919	189466242488512	102863202545069	975609756097561	0	0	0	0	0	0	0	0	0
chr17	80196899	80231607	ENSG00000141551	5531	-	CSNK1D	protein_coding	969074867494978	11291895708591	132887798230907	102857815111666	687516739826699	586290294834462	314020547727311	452669494478175	256458819011753	NA	158246747397106	522753120177476	15356004250797	618802864659504	481	482	482	891288933622996	891587937883577	891587937883577	737164750957854	738697318007663	738697318007663	235	315	391	788264304936184	83037807481771	861470984411521	360153256704981	482758620689655	599233716475096	0	0	0	0	0	0	0	0	0
chr1	145764411	145827103	ENSG00000117262	3891	-	GPR89A	protein_coding	143552451780503	554958357763531	265035146088722	153475947965364	508236322096667	61418679329375	239281590008174	46149179284126	12350373370727	NA	158957468561788	522753120177476	190967741935484	933328960354712	58	119	119	588264304936184	690689059560852	690689059560852	174488567990373	358002406738869	358002406738869	68	47	40	610852445677817	558496250072116	535755200461808	204572803850782	141395908543923	120336943441637	0	0	0	0	0	0	0	0	0
chr4	120415550	120550146	ENSG00000138735	3645	-	PDE5A	protein_coding	216149145953381	527048921550184	181035288856976	790587919950934	565496352627595	648756132212295	236126474019584	452669494478175	23176807857564	NA	159052311194581	522753120177476	553072625698324	-854459157184647	41	29	29	539231742277876	490689059560852	490689059560852	629703578559361	445400092151743	445400092151743	67	72	40	608746284125034	618982455888002	535755200461808	10290277991092	110582091844571	61434495469206	0	0	0	0	0	0	0	0	0
chr7	149411872	149431664	ENSG00000133619	5731	+	KRBA1	protein_coding	621820932317377	933788786434466	102550513057641	175081076274734	593967048344316	774541523062923	291030838438742	452669494478175	311361764176192	NA	160473458475708	522753120177476	46	-112029423371771	11	6	6	358496250072116	28073549220576	28073549220576	371245359433007	20249746878164	20249746878164	16	14	20	408746284125034	390689059560852	439231742277876	539993250084374	472494093823827	674991562605467	0	0	0	0	0	0	0	0	0
chr16	17195626	17564738	ENSG00000103489	4588	-	XYLT1	protein_coding	430612760587587	847262725202115	127539088135621	133553788016953	50272456380742	747176827928684	275392078600308	452669494478175	276058069718059	NA	161175403294223	522753120177476	193478260869565	952171474909385	23	33	33	458496250072116	508746284125034	508746284125034	298159191081151	427793621986	427793621986	18	12	16	424792751344359	370043971814109	408746284125034	233341975628727	155561317085818	207415089447757	0	0	0	0	0	0	0	0	0
chr17	43268298	43299589	ENSG00000267121	4852	-	CTD-2020K17.1	antisense	603845833671315	55209512479013	13192716357025	11985054547398	723491123348314	767524745537731	239281590008174	452669494478175	268825528045614	NA	16188000282778	522753120177476	354838709677419	-149476469174958	5	3	3	258496250072116	2	2	50761421319797	304568527918782	304568527918782	8	14	9	316992500144231	390689059560852	332192809488736	812182741116751	142131979695431	913705583756345	0	0	0	0	0	0	0	0	0
chrX	3735569	3761898	ENSG00000205664	4939	-	RP11-706O15.1	protein_coding	130269878227733	100441557909116	157568644620405	633614664332941	618742296815662	61418679329375	302353587247394	452669494478175	210783616905584	NA	16193487471453	522753120177476	201960784313725	101407518521172	29	37	37	490689059560852	524792751344359	524792751344359	346062052505967	441527446300716	441527446300716	9	23	19	332192809488736	458496250072116	432192809488736	107398568019093	274463007159905	22673031026253	0	0	0	0	0	0	0	0	0
chr9	95858500	95875565	ENSG00000165233	4996	+	C9orf89	protein_coding	404542507920199	165081388399378	175811484383108	809156874163113	381291281293908	496940434872057	344764292194456	452669494478175	234979156256968	NA	162358313562676	522753120177476	162264150943396	698344300138899	212	195	195	773470962022584	761470984411521	761470984411521	102514506769826	942940038684719	942940038684719	87	173	111	64594316186373	744294349584873	68073549220576	420696324951644	836557059961315	536750483558994	0	0	0	0	0	0	0	0	0
chr13	32999495	33007091	ENSG00000270008	4869	-	RP11-298P3.4	processed_transcript	770074816670298	754620644994792	106560915891412	238541434763313	575959842543808	800022170651921	261615955070947	452669494478175	353430778853398	NA	162828302181001	522753120177476	48	-105889368905357	12	6	6	370043971814109	28073549220576	28073549220576	609137055837563	304568527918782	304568527918782	15	17	18	4	416992500144231	424792751344359	761421319796954	862944162436548	913705583756345	0	0	0	0	0	0	0	0	0
chr17	4862521	4871167	ENSG00000091640	5165	-	SPAG7	protein_coding	437611652825714	823394878764912	131739733576508	110340964731666	191432217338812	496940434872057	272448782673366	452669494478175	262673576108262	NA	163443461907063	522753120177476	663517768780927	-591792993890424	339	568	568	84093909361377	915228484230658	915228484230658	225699067909454	378162450066578	378162450066578	755	771	697	956224242422107	959245703726808	944708322620965	502663115845539	513315579227696	46404793608522	0	0	0	0	0	0	0	0	0
chr22	36622256	36636000	ENSG00000128335	4957	-	APOL2	protein_coding	132782764790428	684759930615263	171999991349509	140847438885927	535803554328278	61418679329375	254616981007797	452669494478175	282197904339304	NA	163948868299504	522753120177476	612179487179487	-7079733908265	67	62	62	608746284125034	597727992349992	597727992349992	330537740503207	305870744943266	305870744943266	142	90	80	715987133677839	65077946401987	633985000288462	700542673902319	444005920078934	394671928959053	0	0	0	0	0	0	0	0	0
chr1	58881056	59012474	ENSG00000162600	3998	-	OMA1	protein_coding	217841941354909	12441011146592	115635210743979	138303296004962	651950047452268	648756132212295	321968990279988	452669494478175	280334591791992	NA	164249038327025	522753120177476	182089552238806	864648147105114	42	40	40	54262647547021	535755200461808	535755200461808	132869345143942	126542233470421	126542233470421	22	28	17	452356195605701	485798099512757	416992500144231	695982284087314	885795634292945	537804492249288	0	0	0	0	0	0	0	0	0
chr13	114747194	114898086	ENSG00000185989	5687	-	RASA3	protein_coding	242672018343802	118155408983073	128880013626265	16516318808656	433032999202567	654478833308839	319301501511679	452669494478175	301635031110005	NA	164504262613219	522753120177476	152826510721248	611894828508154	228	278	278	783920378809694	812412131182919	812412131182919	85972850678733	104826546003017	104826546003017	150	196	167	723840473932508	762205181945638	739231742277876	565610859728507	739064856711916	629713423831071	0	0	0	0	0	0	0	0	0
chr5	99388563	99389243	ENSG00000270225	442	-	RP11-475J5.4	pseudogene	102932202665008	669546352893427	276637136131712	154253909847686	542582039397373	597605962409848	252707678514088	46149179284126	12350373370727	NA	165719110281654	522753120177476	485380116959064	-104281308353897	39	22	22	532192809488736	452356195605701	452356195605701	197969543147208	111675126903553	111675126903553	43	36	92	54594316186373	520945336562895	653915881110803	218274111675127	182741116751269	467005076142132	0	0	0	0	0	0	0	0	0
chr4	37828255	37864558	ENSG00000169299	3992	+	PGM2	protein_coding	493458056882263	773215604798641	135244286433299	134078573598426	537938040255077	748642466737208	265822478953338	452669494478175	276058069718059	NA	166305876610352	522753120177476	543103448275862	-880701071627656	27	18	18	48073549220576	424792751344359	424792751344359	791788856304985	527859237536657	527859237536657	37	48	31	524792751344359	561470984411521	5	108504398826979	140762463343109	909090909090909	0	0	0	0	0	0	0	0	0
chr17	79976578	79981983	ENSG00000169689	6543	-	STRA13	protein_coding	250345770273074	947028561401989	417564635176274	210405584222852	638194214091701	177009494888035	293147845882431	480296619510305	139614286047228	NA	167964385597066	522753120177476	187662337662338	908139141805777	153	68	68	72667865406949	610852445677817	610852445677817	218571428571429	971428571428571	971428571428571	51	48	55	570043971814109	561470984411521	58073549220576	728571428571429	685714285714286	785714285714286	0	0	0	0	0	0	0	0	0
chr22	19710468	19712294	ENSG00000203618	7083	+	GP1BB	protein_coding	522333043024815	134244515702668	11970884049851	45705769831715	721615087049234	756830495870443	322343543346757	452669494478175	184781609906972	NA	168135472692794	522753120177476	524096385542169	-932095935498197	51	18	18	570043971814109	424792751344359	424792751344359	101190476190476	357142857142857	357142857142857	51	50	65	570043971814109	56724253419715	604439411935845	101190476190476	992063492063492	128968253968254	0	0	0	0	0	0	0	0	0
chr12	13028433	13029044	ENSG00000234498	5654	+	RPL13AP20	pseudogene	421708655437425	927075814645932	114048187575452	289106486805525	546108510482782	747176827928684	28974431156114	452669494478175	38491394392166	NA	168274323704841	522753120177476	641025641025641	-641546029087523	65	55	55	604439411935845	58073549220576	58073549220576	325	275	275	101	71	101	66724253419715	616992500144231	66724253419715	505	355	505	0	0	0	0	0	0	0	0	0
chr6	35441374	35464853	ENSG00000007866	5675	-	TEAD3	protein_coding	247298369306511	738071093402474	164872736545987	983645950660443	580915929052749	654478833308839	259137442091698	452669494478175	252164155910066	NA	168516521022014	522753120177476	611872146118721	-708697869143401	112	78	78	682017896241519	63037807481771	63037807481771	608365019011407	42368278109723	42368278109723	137	106	195	710852445677817	674146698640115	761470984411521	744160782183596	575774035850081	105920695274307	0	0	0	0	0	0	0	0	0
chr1	205758221	205782876	ENSG00000133065	5084	-	SLC41A1	protein_coding	234443486659253	139333067076949	113090938345843	265678139001782	487342387064523	654478833308839	325517947996957	452669494478175	371841819700241	NA	16917430018518	522753120177476	154929577464789	631612594019977	116	107	107	68703647195834	675488750216347	675488750216347	409315455187015	377558221594919	377558221594919	65	78	70	604439411935845	63037807481771	614974711950468	229357798165138	275229357798165	247000705716302	0	0	0	0	0	0	0	0	0
chr20	43343485	43357150	ENSG00000064205	5146	+	WISP2	protein_coding	286384963808739	128881470060659	12826504522504	97446726121591	589726614175045	695780162072334	321968990279988	452669494478175	251892753537983	NA	16972561125129	522753120177476	26	137851162325373	15	12	12	4	370043971814109	370043971814109	136986301369863	10958904109589	10958904109589	4	3	8	232192809488736	2	316992500144231	365296803652968	273972602739726	730593607305936	0	0	0	0	0	0	0	0	0
chr4	186422851	186456766	ENSG00000154553	3989	-	PDLIM3	protein_coding	40961794672075	163355365230943	118974140004768	108997226222259	433180109077851	746529812769416	34405920308157	452669494478175	262673576108262	NA	170277121170186	522753120177476	233333333333333	122239242133645	15	17	17	4	416992500144231	416992500144231	529474055771267	60007059654077	60007059654077	6	7	8	28073549220576	3	316992500144231	211789622308507	247087892693258	282386163078009	0	0	0	0	0	0	0	0	0
chr20	23331373	23335414	ENSG00000132661	4894	+	NXT1	protein_coding	595205511132406	126508826938015	167098163438159	953717377586514	673814216292113	535632458078269	321968990279988	452669494478175	251892753537983	NA	17178158722017	522753120177476	175213675213675	809115379922041	75	65	65	624792751344359	604439411935845	604439411935845	147058823529412	127450980392157	127450980392157	23	37	57	458496250072116	524792751344359	585798099512757	450980392156863	725490196078431	111764705882353	0	0	0	0	0	0	0	0	0
chr8	145137493	145141119	ENSG00000197858	643	+	GPAA1	protein_coding	248129956461817	8282315425382	187334197755431	307516434336026	77421149092778	654478833308839	272562244922558	452669494478175	157242795264316	NA	173349935767318	522753120177476	608174770965469	-717442124881596	409	227	227	867948009950545	783289001416474	783289001416474	21906802356722	121585431173005	121585431173005	386	392	641	859618975614441	861838550225861	93264294871223	206748794858061	209962506695233	343331547937868	0	0	0	0	0	0	0	0	0
chr11	73587744	73638790	ENSG00000175575	4291	+	PAAF1	protein_coding	573550959264685	112314072723314	145378154639459	333991016696962	699122337253602	761862799671476	314020547727311	452669494478175	163576076510869	NA	173547109978918	522753120177476	36734693877551	-14447848426729	12	3	3	370043971814109	2	2	729483282674772	182370820668693	182370820668693	13	23	13	38073549220576	458496250072116	38073549220576	790273556231003	139817629179331	790273556231003	0	0	0	0	0	0	0	0	0
chr4	81105033	81125483	ENSG00000152784	479	+	PRDM8	protein_coding	545924466964059	809876476244799	130260474127406	222897901164555	534024356674473	760922741941149	27014852621117	452669494478175	342591020694014	NA	173548053702503	522753120177476	606382978723404	-721698837512896	44	35	35	549185309632967	516992500144231	516992500144231	239000543183053	190114068441065	190114068441065	53	76	59	575488750216347	62667865406949	590689059560852	287887017925041	412819120043455	320478001086366	0	0	0	0	0	0	0	0	0
chr10	134000404	134019280	ENSG00000151640	6167	+	DPYSL4	protein_coding	556064782432922	159006872420962	1251419324071	309845690250212	74544361236717	761862799671476	342567569345948	452669494478175	157371008603626	NA	173573111497068	522753120177476	409090909090909	-128950661719498	19	4	4	432192809488736	232192809488736	232192809488736	13013698630137	273972602739726	273972602739726	18	18	30	424792751344359	424792751344359	495419631038687	123287671232877	123287671232877	205479452054795	0	0	0	0	0	0	0	0	0
chr10	105881816	105886143	ENSG00000156384	3796	+	SFR1	protein_coding	820046392238448	452595730790076	489565373229637	291024404184598	611961057070132	541230618877376	226115038139375	500977236132566	639243725015706	NA	173774468134061	522753120177476	290909090909091	-178135971352466	8	4	4	316992500144231	232192809488736	232192809488736	744186046511628	372093023255814	372093023255814	7	14	34	3	390689059560852	512928301694497	651162790697674	130232558139535	316279069767442	0	0	0	0	0	0	0	0	0
chr7	75616155	75623977	ENSG00000189077	6157	-	TMEM120A	polymorphic_pseudogene	775079635713	162133548059248	282122229283205	332153428791689	607168913328632	535632458078269	34405920308157	46149179284126	639243725015706	NA	17414870851081	522753120177476	520803443328551	-941189107872673	217	73	73	776818432477693	620945336562895	620945336562895	1447631754503	486991327551701	486991327551701	241	133	323	791886323727459	706608919045777	833985000288462	160773849232822	887258172114743	215476984656438	0	0	0	0	0	0	0	0	0
chr7	89874488	89940377	ENSG00000105792	361	+	C7orf63	protein_coding	334202061879684	138671265456717	133377636013499	117303302468344	472404007516515	711158939261907	325404972698761	452669494478175	266621981411474	NA	174458508212172	522753120177476	25	132192809488736	16	12	12	408746284125034	370043971814109	370043971814109	345945945945946	259459459459459	259459459459459	7	4	5	3	232192809488736	258496250072116	151351351351351	864864864864865	108108108108108	0	0	0	0	0	0	0	0	0
chr2	241375088	241407493	ENSG00000063660	6463	+	GPC1	protein_coding	331116178805466	847909494961247	138482555946619	15887279985413	692084129954806	708255784890306	275392078600308	452669494478175	298252301100984	NA	175020075799706	522753120177476	652618135376756	-615689016353419	215	148	148	775488750216347	721916852046216	721916852046216	84280674245394	580164641317131	580164641317131	322	212	249	833539035469392	773470962022584	796578428466209	126225009800078	831046648373187	97608780870247	0	0	0	0	0	0	0	0	0
chr12	10005583	10022735	ENSG00000110852	3291	-	CLEC2B	protein_coding	275812974619726	122795023178619	134125664297961	130653085353466	585429501912673	688103235194842	321968990279988	452669494478175	276058069718059	NA	175339829005333	522753120177476	150531914893617	590069391154245	526	586	586	904165915163721	919721669311005	919721669311005	71370420624152	795115332428765	795115332428765	449	377	302	881378119121704	856224242422107	824317398347295	609226594301221	511533242876526	409769335142469	0	0	0	0	0	0	0	0	0
chr17	40761694	40767252	ENSG00000131462	531	+	TUBG1	protein_coding	747403035199944	11266500250485	271474070692846	205127410285038	43203116731231	535632458078269	314020547727311	46149179284126	137591440094454	NA	175842846155776	522753120177476	17125	776103988073164	215	372	372	775488750216347	854303182025524	854303182025524	122020431328036	211123723041998	211123723041998	158	252	150	731288295528436	798299357469431	723840473932508	896708286038592	143019296254257	851305334846765	0	0	0	0	0	0	0	0	0
chr2	172290727	172341562	ENSG00000115827	3736	+	DCAF17	protein_coding	540377765449605	830885124624912	142721743871634	156090701635534	534744256010556	759221301863058	272562244922558	452669494478175	296836893618761	NA	176536691807454	522753120177476	548672566371681	-865982652028312	26	18	18	475488750216347	424792751344359	424792751344359	498370711136669	345025876940771	345025876940771	37	46	30	524792751344359	555458885167764	495419631038687	709219858156028	881732796626414	575043128234618	0	0	0	0	0	0	0	0	0
chr2	175424300	175547644	ENSG00000115935	4182	-	WIPF1	protein_coding	732183359704409	999802481467213	108518167324278	309590328479463	569392262687565	795062656592961	301700787928321	452669494478175	391713819737139	NA	176764907624258	522753120177476	644688644688645	-633325522282555	74	51	51	622881869049588	570043971814109	570043971814109	107417622296415	740310640150965	740310640150965	94	94	85	656985560833095	656985560833095	64262647547021	136449412106256	136449412106256	123385106691828	0	0	0	0	0	0	0	0	0
chr11	66384097	66434153	ENSG00000173933	4666	+	RBM4	protein_coding	443256427967254	877593357981839	138905637719422	103663933270776	771963800497691	747176827928684	281331356473035	452669494478175	257428624633385	NA	177191478958298	522753120177476	648177496038035	-6255391620408	370	224	224	85352753766208	781378119121704	781378119121704	919026328862394	556383507203179	556383507203179	403	352	507	86582114827518	846352437327118	898868468677217	100099354197715	87431693989071	125931445603577	0	0	0	0	0	0	0	0	0
chr1	40428352	40429076	ENSG00000228477	5766	+	RP3-342P20.2	pseudogene	536966375658073	125867948371829	132368984841217	117303302468344	477621303660488	759221301863058	321968990279988	452669494478175	266621981411474	NA	177504136113339	522753120177476	25	132192809488736	12	14	14	370043971814109	390689059560852	390689059560852	609137055837563	710659898477157	710659898477157	8	4	4	316992500144231	232192809488736	232192809488736	406091370558376	203045685279188	203045685279188	0	0	0	0	0	0	0	0	0
chr13	110406184	110438915	ENSG00000185950	469	-	IRS2	protein_coding	17368046094744	113762998810737	181056235674917	754673447776795	495780298978103	626614873981681	314108038327096	452669494478175	228288717952481	NA	178117285772708	522753120177476	159507042253521	673620120541553	242	332	332	792481250360578	837937836707126	837937836707126	908408408408408	124624624624625	124624624624625	158	149	261	731288295528436	722881869049588	803342300153745	593093093093093	559309309309309	97972972972973	0	0	0	0	0	0	0	0	0
chr20	62258580	62260177	ENSG00000232442	6233	+	CTD-3184A7.4	antisense	369806669794073	8804955898734	176481793329062	501979020509126	631617450756059	741135097318466	281530481093718	452669494478175	18696198491766	NA	178168258902413	522753120177476	3	158496250072116	8	14	14	316992500144231	390689059560852	390689059560852	254777070063694	445859872611465	445859872611465	7	4	1	3	232192809488736	1	222929936305732	127388535031847	318471337579618	0	0	0	0	0	0	0	0	0
chr16	58033450	58055522	ENSG00000103005	4963	+	USB1	protein_coding	227011764928949	13741469266712	138436547825203	173823859026758	48902980039742	650064780221135	325404972698761	452669494478175	310917980885253	NA	178617288133166	522753120177476	151551724137931	59981026512847	273	303	303	809803208296053	824792751344359	824792751344359	569461827284105	632040050062578	632040050062578	163	167	250	735755200461808	739231742277876	797154355395077	340008343763037	348352106800167	521485189820609	0	0	0	0	0	0	0	0	0
chr6	44094651	44123256	ENSG00000137216	5428	+	TMEM63B	protein_coding	135842367628377	640556660363035	419792334325792	178343143533035	702696668143976	358387736813753	250004274516963	482409403188913	127971574272367	NA	178793759752363	522753120177476	584158415841584	-775568433389953	201	224	224	765821148275179	781378119121704	781378119121704	739514348785872	824135393671818	824135393671818	390	195	526	861102479730735	761470984411521	904165915163721	143487858719647	717439293598234	193524650478293	0	0	0	0	0	0	0	0	0
chr15	65526798	65592956	ENSG00000138617	4692	-	PARP16	protein_coding	290880828961105	147102726603751	116753594663027	181726444531323	65355724528116	697165023924294	330938959926575	452669494478175	315387457815271	NA	179010878985074	522753120177476	176388888888889	818759685329854	41	43	43	539231742277876	54594316186373	54594316186373	173361522198732	181818181818182	181818181818182	23	29	20	458496250072116	490689059560852	439231742277876	972515856236787	12262156448203	845665961945032	0	0	0	0	0	0	0	0	0
chr15	90544624	90625438	ENSG00000140548	507	+	ZNF710	protein_coding	249192393365056	130321771404635	132671967424276	153169124163274	632516543519082	654478833308839	322343543346757	452669494478175	295137620289018	NA	17965785068092	522753120177476	177631578947368	828888083607245	47	44	44	558496250072116	549185309632967	549185309632967	156718906302101	146715571857286	146715571857286	26	31	19	475488750216347	5	432192809488736	866955651883961	103367789263088	633544514838279	0	0	0	0	0	0	0	0	0
chr15	57884106	58006943	ENSG00000137878	4136	+	GCOM1	protein_coding	398026038385162	124506482623623	132258567731674	128254577811132	590931592083375	741562943444259	321968990279988	452669494478175	274992372005981	NA	179958418522727	522753120177476	184375	882643049361841	32	43	43	504439411935845	54594316186373	54594316186373	691144708423326	928725701943844	928725701943844	21	24	19	44594316186373	464385618977472	432192809488736	453563714902808	518358531317495	41036717062635	0	0	0	0	0	0	0	0	0
chr8	102179033	102181857	ENSG00000261087	4227	-	KB-1460A1.5	lincRNA	319758925117678	129392820595425	117874391524957	319051917887683	542498228399368	703469635258892	321968990279988	452669494478175	394958753316929	NA	180095692639356	522753120177476	59504132231405	-748938235832282	20	26	26	439231742277876	475488750216347	475488750216347	101522842639594	131979695431472	131979695431472	45	36	40	552356195605701	520945336562895	535755200461808	228426395939086	182741116751269	203045685279188	0	0	0	0	0	0	0	0	0
chr6	116252312	116381921	ENSG00000111816	3688	-	FRK	protein_coding	279248997401672	105646580775214	139842180374656	152500979415981	686629243090989	690533714518772	311216764726599	452669494478175	295137620289018	NA	180419030002903	522753120177476	431818181818182	-121150410519371	5	7	7	258496250072116	3	3	436224044669342	610713662537079	610713662537079	17	10	17	416992500144231	34594316186373	416992500144231	148316175187576	872448089338684	148316175187576	0	0	0	0	0	0	0	0	0
chr22	24299601	24303373	ENSG00000133433	5738	-	GSTT2B	protein_coding	406514678222136	856782657662514	176084149247868	652913955790177	591813886231146	744392308400238	277543610521542	452669494478175	213181588422285	NA	180636239600396	522753120177476	435483870967742	-119930880822341	13	7	7	38073549220576	3	3	256916996047431	138339920948617	138339920948617	22	26	14	452356195605701	475488750216347	390689059560852	434782608695652	513833992094862	276679841897233	0	0	0	0	0	0	0	0	0
chrX	46771711	46920641	ENSG00000102221	4037	+	JADE3	protein_coding	354156300418795	484688198798005	721775889338401	9.76136e+09	636724325061642	485946927167331	229342095866286	528988006307277	414199270262167	NA	181046181365709	522753120177476	263157894736842	-192599941855622	7	4	4	3	232192809488736	232192809488736	25426807119506	145296040682891	145296040682891	8	41	8	316992500144231	539231742277876	316992500144231	290592081365783	148928441699964	290592081365783	0	0	0	0	0	0	0	0	0
chr10	99218081	99258551	ENSG00000155229	4491	-	MMS19	protein_coding	192742097328461	749751168496555	177340141652464	988459808542735	823499887830751	639149635321675	260659969622098	452669494478175	252164155910066	NA	181102743942538	522753120177476	659526996876394	-600496379364242	570	454	454	915734693536284	882972273508606	882972273508606	124210067552844	98932229243844	98932229243844	884	521	836	978953364497036	902790599656988	970908381255034	192634560906516	113532359991283	182174765744171	0	0	0	0	0	0	0	0	0
chr4	1341054	1381837	ENSG00000163945	5909	+	UVSSA	protein_coding	696492182918065	124860928233772	998668756953286	169583295677836	936477270756316	789688130705228	321968990279988	452669494478175	305993718604657	NA	181559230403196	522753120177476	4	-132192809488736	6	4	4	28073549220576	232192809488736	232192809488736	124895920066611	832639467110741	832639467110741	11	12	12	358496250072116	370043971814109	370043971814109	228975853455454	249791840133222	249791840133222	0	0	0	0	0	0	0	0	0
chr16	15153879	15188174	ENSG00000085721	4209	-	RRN3	protein_coding	139871339028611	133824789946659	20803726599604	524771446473224	414043449268912	61418679329375	322343543346757	459854332283522	19049203506978	NA	182001799117371	522753120177476	159381663113006	672485656570091	409	543	543	867948009950545	908746284125034	908746284125034	172138047138047	228535353535354	228535353535354	326	389	223	835314682549808	860733031374961	78073549220576	137205387205387	163720538720539	938552188552189	0	0	0	0	0	0	0	0	0
chr20	32676104	32700138	ENSG00000125977	4227	-	EIF2S2	protein_coding	246655202401406	146680369695845	140556686942898	12212841863395	565178264351346	654478833308839	330938959926575	452669494478175	270620620563554	NA	182074525571495	522753120177476	147613412228797	561823811350081	1236	1253	1253	102726297849764	10292321632802	10292321632802	758747697974217	769183548189073	769183548189073	970	887	678	992332748541919	979441586635011	940726776424473	595457335788828	54450583179865	416206261510129	0	0	0	0	0	0	0	0	0
chr7	128828713	128853386	ENSG00000128602	4917	+	SMO	protein_coding	670612819614255	124036610897526	968327965961709	501094085375461	591911085838674	782786122784257	321968990279988	452669494478175	475731015515687	NA	182153379550883	522753120177476	656716417910448	-606657571820475	44	44	44	549185309632967	549185309632967	549185309632967	170278637770898	170278637770898	170278637770898	66	66	69	606608919045777	606608919045777	612928301694497	255417956656347	255417956656347	26702786377709	0	0	0	0	0	0	0	0	0
chr11	66104804	66112596	ENSG00000174744	5588	-	BRMS1	protein_coding	165489116669198	118205342982266	251332155118701	891499134787508	67760207321502	626614873981681	319301501511679	460871498125563	101655528904004	NA	182305161846998	522753120177476	476683937823834	-106889508121107	54	19	19	578135971352466	432192809488736	432192809488736	327272727272727	115151515151515	115151515151515	54	40	99	578135971352466	535755200461808	664385618977472	327272727272727	242424242424242	6	0	0	0	0	0	0	0	0	0
chr11	694438	727727	ENSG00000177106	5966	+	EPS8L2	protein_coding	156588544249152	883173930430502	256304601831989	216324853409444	594336219088591	619530896544796	28165717440241	460871498125563	140376971154159	NA	182687628070399	522753120177476	51207729468599	-965566502936126	54	26	26	578135971352466	475488750216347	475488750216347	108259823576584	521251002405774	521251002405774	63	42	102	6	54262647547021	668650052718322	126303127506014	842020850040096	204490777866881	0	0	0	0	0	0	0	0	0
chr3	44379611	44450943	ENSG00000179152	3947	+	TCAIM	protein_coding	663021436931437	12251745161176	101825699774926	517347789735208	534498050062657	781047220100108	321968990279988	452669494478175	480083189542251	NA	183490758174857	522753120177476	654054054054054	-612518223241717	43	39	39	54594316186373	532192809488736	532192809488736	692320077282241	627918209628079	627918209628079	67	58	60	608746284125034	588264304936184	593073733756289	107873128320721	933827080985349	96602801481243	0	0	0	0	0	0	0	0	0
chr11	44117099	44266979	ENSG00000151348	4036	+	EXT2	protein_coding	330579077356212	729106636437716	182604475105268	832083411428717	704118296306253	708255784890306	258591444137439	452669494478175	236674844359264	NA	183492842486915	522753120177476	626120358514725	-675488083189745	209	140	140	771424551766612	713955135239879	713955135239879	831344470962609	556881463802705	556881463802705	197	239	345	762935662007961	790689059560852	843462822763673	783611774065235	950676213206046	137231503579952	0	0	0	0	0	0	0	0	0
chr2	196440701	196602426	ENSG00000196950	3848	+	SLC39A10	protein_coding	429869520978341	108314705283291	155929795829402	990190978227978	539444834540078	747176827928684	314020547727311	452669494478175	252164155910066	NA	183533344087451	522753120177476	5	-1	20	12	12	439231742277876	370043971814109	370043971814109	378859632506156	227315779503694	227315779503694	38	27	23	528540221886225	48073549220576	458496250072116	719833301761697	511460503883311	43568857738208	0	0	0	0	0	0	0	0	0
chr8	33405273	33424643	ENSG00000133874	4907	-	RNF122	protein_coding	91048383442616	105004857929597	123844100783836	117303302468344	69900151291166	822336078646553	311216764726599	452669494478175	266621981411474	NA	18367892990546	522753120177476	4	-132192809488736	10	3	3	34594316186373	2	2	836820083682008	251046025104603	251046025104603	15	13	12	4	38073549220576	370043971814109	125523012552301	108786610878661	100418410041841	0	0	0	0	0	0	0	0	0
chr20	47240790	47444420	ENSG00000124126	5046	-	PREX1	protein_coding	342488259552319	980565535306024	153489417133625	134157620910334	626815159137138	720100528005915	298818267573999	452669494478175	276058069718059	NA	18416139463846	522753120177476	167586206896552	744903413590846	63	90	90	6	65077946401987	65077946401987	25979381443299	371134020618557	371134020618557	48	38	59	561470984411521	528540221886225	590689059560852	197938144329897	156701030927835	243298969072165	0	0	0	0	0	0	0	0	0
chr1	44457172	44497139	ENSG00000196517	5644	-	SLC6A9	protein_coding	466786695343618	106159664519444	131680972951664	201237079617354	619694923540492	747176827928684	311216764726599	452669494478175	32664899582473	NA	184525901091062	522753120177476	166666666666667	736965594166206	53	66	66	575488750216347	606608919045777	606608919045777	176021255396878	219196280305546	219196280305546	43	28	40	54594316186373	485798099512757	535755200461808	142809697774826	929923613417469	13284623048821	0	0	0	0	0	0	0	0	0
chr13	50601269	50699856	ENSG00000231607	3718	-	DLEU2	processed_transcript	481037114472144	799770131305842	158851884242146	108997226222259	700956235823943	747176827928684	27014852621117	452669494478175	262673576108262	NA	184584983680184	522753120177476	428571428571429	-122239242133645	9	6	6	332192809488736	28073549220576	28073549220576	910931174089069	607287449392713	607287449392713	12	22	15	370043971814109	452356195605701	4	121457489878543	222672064777328	151821862348178	0	0	0	0	0	0	0	0	0
chrX	153172821	153200452	ENSG00000089820	5814	-	ARHGAP4	protein_coding	531780780355953	966388055579026	198139724119091	263172034534391	586982530496185	759221301863058	295959339502639	452781087269847	151907721412967	NA	184735016846043	522753120177476	25	-2	5	1	1	258496250072116	1	1	126294518817883	252589037635767	252589037635767	7	5	16	3	258496250072116	408746284125034	176812326345037	126294518817883	404142460217227	0	0	0	0	0	0	0	0	0
chr11	12695969	12966298	ENSG00000187079	4276	+	TEAD1	protein_coding	438412554905015	87755774309079	124609295087696	293720119005702	797334001247483	747176827928684	281331356473035	452669494478175	386882999868556	NA	184911769838076	522753120177476	686673448626653	-542303914402388	245	215	215	794251450533924	775488750216347	775488750216347	301724137931034	264778325123153	264778325123153	354	357	272	847167521439204	848381577726426	809275714091985	435960591133005	439655172413793	334975369458128	0	0	0	0	0	0	0	0	0
chr17	62538413	62658186	ENSG00000108854	394	-	SMURF2	protein_coding	64551180350595	107390162658535	112842739130897	399168716789019	58506832257156	777224904155544	313335552607953	452669494478175	434704005072556	NA	185617667836751	522753120177476	672043010752688	-573374526445944	90	80	80	65077946401987	633985000288462	633985000288462	135664757310823	120590895387398	120590895387398	115	140	117	685798099512757	713955135239879	688264304936184	173349412119385	211034066927947	17636418450407	0	0	0	0	0	0	0	0	0
chr3	195639949	195640554	ENSG00000273009	4521	-	RP11-352G9.1	lincRNA	193917786103768	450976084193527	474349901217889	582107825233861	452755406341944	639149635321675	226115038139375	496737763596985	835532844731595	NA	185959436506785	522753120177476	342857142857143	177760757866355	6	21	21	28073549220576	44594316186373	44594316186373	304568527918782	106598984771574	106598984771574	4	5	5	232192809488736	258496250072116	258496250072116	203045685279188	253807106598985	253807106598985	0	0	0	0	0	0	0	0	0
chr9	139743176	139745488	ENSG00000054148	6623	+	PHPT1	protein_coding	20244955329653	832492354893056	223690408829655	557469482968358	584618716016376	6483156828101	272562244922558	460253241127315	195462737465781	NA	187086058221108	522753120177476	593360995850622	-753017999451572	128	79	79	701122725542325	632192809488736	632192809488736	288288288288288	177927927927928	177927927927928	148	110	224	721916852046216	679441586635011	781378119121704	333333333333333	247747747747748	504504504504504	0	0	0	0	0	0	0	0	0
chr3	119217379	119243937	ENSG00000113845	3848	+	TIMMDC1	protein_coding	15465517347121	151368429123364	172613793611114	977610022238646	521794785791688	619530896544796	337082889666116	452669494478175	251892753537983	NA	188361649358303	522753120177476	152688172043011	610588308396651	544	651	651	909011241966429	934872815423108	934872815423108	215787385957953	258230860769536	258230860769536	332	503	374	837937836707126	897727992349992	855074678538324	131693772312574	199523998413328	148353827846093	0	0	0	0	0	0	0	0	0
chr10	12237964	12292588	ENSG00000151465	4291	+	CDC123	protein_coding	391619281044754	120445877772008	147288872978397	166478718539178	52048620263636	741562943444259	321896093048045	452669494478175	302158874148609	NA	188396673696865	522753120177476	151032448377581	594858536863656	282	371	371	814465824283188	853915881110803	853915881110803	224701195219124	295617529880478	295617529880478	241	233	204	791886323727459	78703647195834	767948009950545	19203187250996	185657370517928	162549800796813	0	0	0	0	0	0	0	0	0
chr1	201977073	201986316	ENSG00000163435	5478	+	ELF3	protein_coding	629071355576923	197386115995941	134525285799249	282610610268412	770438410354335	777224904155544	359461185113909	452669494478175	154335404952776	NA	189019303773618	522753120177476	493055555555556	-102017788193763	47	12	12	558496250072116	370043971814109	370043971814109	160464322294298	409696142027996	409696142027996	40	52	52	535755200461808	57279204545632	57279204545632	136565380675999	177534994878798	177534994878798	0	0	0	0	0	0	0	0	0
chr1	1243947	1247057	ENSG00000169972	6676	+	PUSL1	protein_coding	810731583531246	114655917026833	128671317706625	134204214738969	661213869088525	80912531733992	315866814273477	452669494478175	276058069718059	NA	189161045900092	522753120177476	476190476190476	-10703893278914	16	7	7	408746284125034	3	3	172043010752688	752688172043011	752688172043011	20	18	25	439231742277876	424792751344359	470043971814109	21505376344086	193548387096774	268817204301075	0	0	0	0	0	0	0	0	0
chr17	34851477	34899284	ENSG00000141140	4759	-	MYO19	protein_coding	360274713578908	121303006730813	13748864815902	195146596486792	641347628748372	73597398750961	321961657864881	452669494478175	322422930902273	NA	189940218508704	522753120177476	16484375	721099188707185	65	73	73	604439411935845	620945336562895	620945336562895	853578463558766	958634274458306	958634274458306	44	30	54	549185309632967	495419631038687	578135971352466	577806959947472	393959290873276	709126723571898	0	0	0	0	0	0	0	0	0
chr19	11466062	11476374	ENSG00000105520	5731	+	DKFZP761J1410	protein_coding	639481026392846	132435886932487	986818004154652	587708569478103	635383746910807	777224904155544	322343543346757	452669494478175	496371348872658	NA	19018082325755	522753120177476	708260105448155	-497648813778614	139	132	132	712928301694497	705528243550119	705528243550119	615044247787611	584070796460177	584070796460177	205	183	181	768650052718322	752356195605701	75077946401987	907079646017699	809734513274336	800884955752212	0	0	0	0	0	0	0	0	0
chr10	50723151	50747086	ENSG00000243251	4262	-	PGBD3	protein_coding	354077685162243	625472232455807	230882479326617	48988157395812	705019608563281	73597398750961	249282185462609	460253241127315	18696198491766	NA	191032279747583	522753120177476	342105263157895	-154748779530249	5	4	4	258496250072116	232192809488736	232192809488736	117647058823529	941176470588235	941176470588235	7	19	12	3	432192809488736	370043971814109	164705882352941	447058823529412	282352941176471	0	0	0	0	0	0	0	0	0
chr2	191511472	191557492	ENSG00000138386	377	+	NAB1	protein_coding	572900565973454	113699392328606	120074020440205	453644733164579	539621833325969	761862799671476	314108038327096	452669494478175	45608230799657	NA	191217104014582	522753120177476	675516224188791	-5659376750394	79	75	75	632192809488736	624792751344359	624792751344359	238670694864048	226586102719033	226586102719033	100	104	135	665821148275179	671424551766612	708746284125034	302114803625378	314199395770393	40785498489426	0	0	0	0	0	0	0	0	0
chr17	74077087	74117657	ENSG00000182473	5159	-	EXOC7	protein_coding	358887282703252	141979413423621	141242273378401	204857767103888	494054368950886	73597398750961	328763587331019	452669494478175	32870690981035	NA	191446909917882	522753120177476	151548672566372	599781215432702	209	238	238	771424551766612	790086680798075	790086680798075	399694014151845	455153949129853	455153949129853	174	155	123	745121111183233	728540221886225	695419631038687	332759609868044	296423790399694	235226620768789	0	0	0	0	0	0	0	0	0
chr1	150969025	150980851	ENSG00000143409	4919	-	FAM63A	protein_coding	459345321207937	88979311451131	188520596468791	756882247485079	590390309218857	747176827928684	282309167591223	452669494478175	228397083091952	NA	192265619190242	522753120177476	428571428571429	-122239242133645	10	7	7	34594316186373	3	3	777604976671851	544323483670296	544323483670296	15	26	15	4	475488750216347	4	116640746500778	202177293934681	116640746500778	0	0	0	0	0	0	0	0	0
chr1	1682671	1711896	ENSG00000008130	537	-	NADK	protein_coding	221560974281051	184293188337816	140309045128552	306114925430248	394801324151871	648756132212295	356034554977844	452669494478175	391713819737139	NA	193369080260052	522753120177476	148670212765957	572115621165553	201	179	179	765821148275179	749185309632967	749185309632967	494708343588481	440561161703175	440561161703175	112	136	128	682017896241519	709803208296053	701122725542325	275658380507015	334728033472803	315038149150874	0	0	0	0	0	0	0	0	0
chr8	22877646	22926692	ENSG00000120889	4323	-	TNFRSF10B	protein_coding	254888727869882	13286638646131	12227344473469	165746521093726	122420515154558	660890058691193	322343543346757	452669494478175	301635031110005	NA	193948849520248	522753120177476	147936507936508	564978126267002	574	645	645	916741814583174	933539035469392	933539035469392	140928062852934	158359931254603	158359931254603	397	477	386	863662462054365	890086680798075	859618975614441	974711514853916	117112693346428	947704394794991	0	0	0	0	0	0	0	0	0
chr19	59084870	59111168	ENSG00000213753	4566	+	CENPBD1P1	pseudogene	168348638155061	13359390192981	18178352876326	86224882583075	652386744403449	626614873981681	322343543346757	452669494478175	241094072191764	NA	194118594982789	522753120177476	16875	754887502163469	92	116	116	653915881110803	68703647195834	68703647195834	817051509769094	103019538188277	103019538188277	69	81	42	612928301694497	635755200461808	54262647547021	612788632326821	719360568383659	373001776198934	0	0	0	0	0	0	0	0	0
chr22	42481529	42486959	ENSG00000184983	4879	-	NDUFA6	protein_coding	39949932542438	138745764353993	15525555779978	175515596917256	434998501758962	741562943444259	325404972698761	452669494478175	311685395273781	NA	194497869245453	522753120177476	151046698872786	594994654294895	270	334	334	808214904135387	838801728534514	838801728534514	315789473684211	390643274853801	390643274853801	245	203	173	794251450533924	76724253419715	744294349584873	286549707602339	237426900584795	20233918128655	0	0	0	0	0	0	0	0	0
chr14	51098776	51135049	ENSG00000151748	3789	-	SAV1	protein_coding	5108545559552	120495863707824	123884438202013	38465767369921	597864813383803	754111481766659	321896093048045	452669494478175	42808340926922	NA	19485568477888	522753120177476	639593908629442	-64477189595646	42	42	42	54262647547021	54262647547021	54262647547021	107664701358626	107664701358626	107664701358626	58	59	80	588264304936184	590689059560852	633985000288462	148679825685722	151243270956165	205075621635478	0	0	0	0	0	0	0	0	0
chr2	217475065	217475682	ENSG00000235444	5194	-	PSMB3P2	pseudogene	384797875065621	731007101905606	235104077056556	576582435425121	542833842900017	741562943444259	258591444137439	460871498125563	19989270837126	NA	194960358156736	522753120177476	4625	-111247472925841	17	10	10	416992500144231	34594316186373	34594316186373	862944162436548	50761421319797	50761421319797	16	27	37	408746284125034	48073549220576	524792751344359	812182741116751	137055837563452	187817258883249	0	0	0	0	0	0	0	0	0
chr7	22459063	22672544	ENSG00000105889	415	-	STEAP1B	protein_coding	173669102759876	117596183359476	285252035820864	109062382779477	622860125164979	626614873981681	319301501511679	46149179284126	107683834261145	NA	194989100670384	522753120177476	218181818181818	112553088208386	28	58	58	485798099512757	588264304936184	588264304936184	214395099540582	444104134762634	444104134762634	36	19	11	520945336562895	432192809488736	358496250072116	275650842266462	145482388973966	842266462480858	0	0	0	0	0	0	0	0	0
chr19	40825443	40854434	ENSG00000160392	505	-	C19orf47	protein_coding	192699553622098	926682131456083	250982058380421	403966592115563	580509002639698	639149635321675	28974431156114	460871498125563	176822094260327	NA	195360384201354	522753120177476	549019607843137	-865070419913892	68	36	36	610852445677817	520945336562895	520945336562895	179561658304727	9506205439662	9506205439662	82	53	120	637503943134692	575488750216347	691886323727459	216530235014523	139952468972802	3168735146554	0	0	0	0	0	0	0	0	0
chr13	111766906	111958084	ENSG00000102606	4455	+	ARHGEF7	protein_coding	170854653832711	157811502229993	26732366785692	731520102639867	619111271033169	39917024551763	342567569345948	46149179284126	225878226820801	NA	195499205336799	522753120177476	173856209150327	797894592808538	116	75	75	68703647195834	624792751344359	624792751344359	145272385723231	939261114589856	939261114589856	32	63	58	504439411935845	6	588264304936184	400751408891672	788979336255479	726361928616155	0	0	0	0	0	0	0	0	0
chr10	89511269	89601100	ENSG00000138138	3612	-	ATAD1	protein_coding	290352643185536	139786511455508	166628394551127	135904671137878	495929943523832	697165023924294	325517947996957	452669494478175	27816508311504	NA	195904366930496	522753120177476	154615384615385	628683878150474	244	280	280	793663793900257	813442632022093	813442632022093	647902283590016	743494423791822	743494423791822	220	170	130	778790255939143	74178525148859	703342300153745	584174190122146	451407328730749	345193839617631	0	0	0	0	0	0	0	0	0
chr2	110969106	111002997	ENSG00000175701	4057	-	LINC00116	lincRNA	179076897971932	154239682585131	158831313454207	160953281764756	601767472705745	626614873981681	339613213524281	452669494478175	300527292517491	NA	196362709328982	522753120177476	156325301204819	644551297010956	195	162	162	761470984411521	734872815423108	734872815423108	984848484848485	818181818181818	818181818181818	145	84	103	718982455888002	64093909361377	670043971814109	732323232323232	424242424242424	52020202020202	0	0	0	0	0	0	0	0	0
chr13	107142079	107187462	ENSG00000125266	4081	-	EFNB2	protein_coding	629026110981555	107198325060514	133451264754686	242007768307972	684957008586906	777224904155544	313335552607953	452669494478175	355214856750248	NA	196763009125242	522753120177476	527777777777778	-921997487998727	14	12	12	390689059560852	370043971814109	370043971814109	399315459212778	342270393610953	342270393610953	24	27	21	464385618977472	48073549220576	44594316186373	684540787221905	770108385624643	598973188819167	0	0	0	0	0	0	0	0	0
chr11	77532155	77629478	ENSG00000087884	4183	+	AAMDC	protein_coding	133583347833597	10599201230929	27247297406947	272472959335088	605474034908471	61418679329375	311216764726599	46149179284126	152368486859326	NA	197057862748999	522753120177476	526548672566372	-925361199107244	63	28	28	6	485798099512757	485798099512757	430034129692833	191126279863481	191126279863481	99	43	84	664385618977472	54594316186373	64093909361377	675767918088737	293515358361775	573378839590444	0	0	0	0	0	0	0	0	0
chr10	82167585	82192753	ENSG00000122378	4783	+	FAM213A	protein_coding	700598847529353	106105444763502	131621029799399	313008045938021	601560992110591	79046421282713	311216764726599	452669494478175	392374605487206	NA	197205702227755	522753120177476	644194756554307	-634431176985456	72	50	50	618982455888002	56724253419715	56724253419715	657534246575342	45662100456621	45662100456621	94	95	78	656985560833095	658496250072116	63037807481771	858447488584475	867579908675799	712328767123288	0	0	0	0	0	0	0	0	0
chr1	5922871	6052533	ENSG00000131697	4994	-	NPHP4	protein_coding	143490109998771	16162945400949	157237738463389	185208895267833	626335795304017	61418679329375	34405920308157	452669494478175	316711060875082	NA	197330143950395	522753120177476	16	678071905112638	108	102	102	676818432477693	668650052718322	668650052718322	19438444924406	183585313174946	183585313174946	48	57	90	561470984411521	585798099512757	65077946401987	863930885529158	102591792656587	161987041036717	0	0	0	0	0	0	0	0	0
chr16	88922628	88929094	ENSG00000167515	5839	+	TRAPPC2L	protein_coding	599277731091674	136059459948092	152768174348999	112756249552316	535912555020994	767383053310128	324102722319003	452669494478175	263991311154132	NA	19758293543265	522753120177476	619870410367171	-689961456584549	145	71	71	718982455888002	616992500144231	616992500144231	414759725400458	203089244851259	203089244851259	149	138	176	722881869049588	711894107272351	7467605550083	426201372997712	394736842105263	503432494279176	0	0	0	0	0	0	0	0	0
chr12	123011793	123110943	ENSG00000184445	4124	+	KNTC1	protein_coding	453599355077891	902783486245891	232296359074165	685212562576598	395448150642769	747176827928684	284965570006312	460253241127315	219280151465226	NA	198122032835627	522753120177476	230769230769231	120645087746743	12	24	24	370043971814109	464385618977472	464385618977472	413935839944809	827871679889617	827871679889617	9	7	10	332192809488736	3	34594316186373	310451879958606	241462573301138	34494653328734	0	0	0	0	0	0	0	0	0
chr2	86667770	86719839	ENSG00000115548	4015	+	KDM3A	protein_coding	356349938506934	131488653918411	162631048000907	196677899610391	45855822174771	73597398750961	322343543346757	452669494478175	323653151598859	NA	198395660565338	522753120177476	151851851851852	602664502454615	191	253	253	758496250072116	798868468677217	798868468677217	239708835341365	317520080321285	317520080321285	134	154	171	707681559705083	727612440527424	74262647547021	168172690763052	193273092369478	21460843373494	0	0	0	0	0	0	0	0	0
chr12	12308196	12308706	ENSG00000242405	4286	+	RP11-267J23.1	pseudogene	10192215291034	174002581398286	310735616068164	95034572996618	46105275001734	597605962409848	35311984274747	46149179284126	103797938046395	NA	198435061952075	522753120177476	177978339350181	831701670328723	244	371	371	793663793900257	853915881110803	853915881110803	123857868020305	188324873096447	188324873096447	274	80	200	810328780841202	633985000288462	765105169117893	139086294416244	406091370558376	101522842639594	0	0	0	0	0	0	0	0	0
chr5	41925356	41941845	ENSG00000151876	3888	+	FBXO4	protein_coding	741049973751559	111401062716909	136763544727219	208747700113134	675822230078339	79873793500001	314020547727311	452669494478175	331667481183782	NA	200323689885819	522753120177476	379310344827586	-139854937649027	5	3	3	258496250072116	2	2	18491124260355	11094674556213	11094674556213	10	7	12	34594316186373	3	370043971814109	369822485207101	25887573964497	443786982248521	0	0	0	0	0	0	0	0	0
chr8	42691817	42698468	ENSG00000131931	4103	-	THAP1	protein_coding	534416748272734	100686743553989	195224971127375	787740773444237	533997008230581	759221301863058	302354206555555	452781087269847	231483252996399	NA	200468806170477	522753120177476	481927710843373	-105311133645956	18	11	11	424792751344359	358496250072116	358496250072116	915564598168871	559511698880977	559511698880977	23	38	22	458496250072116	528540221886225	452356195605701	116988809766022	193285859613428	111902339776195	0	0	0	0	0	0	0	0	0
chr3	128598439	128634910	ENSG00000177646	492	+	ACAD9	protein_coding	330026754694392	139757235224838	174703550587926	134719912079481	47693039395187	708255784890306	325517947996957	452669494478175	276198198485873	NA	201073097618509	522753120177476	154444444444444	627087976393833	250	292	292	797154355395077	819475685442225	819475685442225	606501698204755	708393983503154	708393983503154	225	122	193	782017896241519	694251450533924	759991284218713	545851528384279	29597282872392	468219311014071	0	0	0	0	0	0	0	0	0
chr19	36795482	36803570	ENSG00000267053	6002	+	CTD-3162L10.1	lincRNA	532705524436063	112754305530143	181060634785892	745830432557281	648698625112998	759221301863058	314020547727311	452669494478175	226725103414334	NA	20297572377197	522753120177476	225	116992500144231	15	24	24	4	464385618977472	464385618977472	373134328358209	597014925373134	597014925373134	12	6	10	370043971814109	28073549220576	34594316186373	298507462686567	149253731343284	248756218905473	0	0	0	0	0	0	0	0	0
chr8	74903587	74941322	ENSG00000154589	4199	+	LY96	protein_coding	444460037081544	123504532124074	146629557946796	240463401016851	64554733848763	747176827928684	321968990279988	452669494478175	353730547717518	NA	203793206809211	522753120177476	165384615384615	725825036561006	48	62	62	561470984411521	597727992349992	597727992349992	208695652173913	269565217391304	269565217391304	31	36	37	5	520945336562895	524792751344359	134782608695652	156521739130435	160869565217391	0	0	0	0	0	0	0	0	0
chr22	39516172	39548679	ENSG00000100307	5425	-	CBX7	protein_coding	326416008389198	125934392738152	199106627154373	127093783383605	416943636874836	708255784890306	321968990279988	452781087269847	274762250701155	NA	203930931950135	522753120177476	159539473684211	673913423630905	123	181	181	695419631038687	75077946401987	75077946401987	299707602339181	441033138401559	441033138401559	107	112	85	675488750216347	682017896241519	64262647547021	260721247563353	272904483430799	207115009746589	0	0	0	0	0	0	0	0	0
chr6	33168222	33172216	ENSG00000112473	5292	+	SLC39A7	protein_coding	168917232397058	733325275061609	186204897981056	792657489208374	194132620366458	626614873981681	258591444137439	452669494478175	231824140564212	NA	204622969155524	522753120177476	663625450180072	-591558879864651	994	885	885	995855271543101	979116288855502	979116288855502	974509803921569	867647058823529	867647058823529	1461	958	1746	105137275959524	990538700501813	107706638929168	143235294117647	93921568627451	171176470588235	0	0	0	0	0	0	0	0	0
chr20	2442280	2451499	ENSG00000125835	4619	-	SNRPB	protein_coding	406252761316027	169325842027498	117528438114027	26944538881684	851433899288769	744392308400238	348691167564472	452669494478175	373231760805548	NA	204692431383019	522753120177476	142523923444976	511204104109388	763	810	810	957742882803575	966355810421727	966355810421727	429859154929577	456338028169014	456338028169014	530	535	607	905256805080415	906608919045777	924792751344359	298591549295775	301408450704225	341971830985915	0	0	0	0	0	0	0	0	0
chrX	47004268	47046212	ENSG00000182872	5032	+	RBM10	protein_coding	187499309604126	73097631270414	550962309157842	144992962578885	588837019927948	402130802634236	258591444137439	511937537734478	121756127967378	NA	20496338548926	522753120177476	541176470588235	-885828980080689	92	69	69	653915881110803	612928301694497	612928301694497	114285714285714	857142857142857	857142857142857	200	65	160	765105169117893	604439411935845	733091687811462	248447204968944	807453416149068	198757763975155	0	0	0	0	0	0	0	0	0
chr17	56080721	56084707	ENSG00000136450	4301	-	SRSF1	protein_coding	425782554108315	132362226408569	127981098847126	15376234795482	123981583204931	747176827928684	322343543346757	452669494478175	295137620289018	NA	205593993435627	522753120177476	14688995215311	554735713289297	835	964	964	970735913208088	991438513215544	991438513215544	263240857503153	30390920554855	30390920554855	748	529	604	954882190845875	904984854945056	924079133216196	235813366960908	166771752837327	190416141235813	0	0	0	0	0	0	0	0	0
chr8	145691426	145699585	ENSG00000167702	636	+	KIFC2	protein_coding	741734510671946	739072918621598	423065501901253	172439956180918	593873652882029	535632458078269	259137442091698	482903720258103	125191408187346	NA	206146063854136	522753120177476	416666666666667	-126303440583379	13	11	11	38073549220576	358496250072116	358496250072116	67287784679089	56935817805383	56935817805383	28	12	44	485798099512757	370043971814109	549185309632967	144927536231884	62111801242236	227743271221532	0	0	0	0	0	0	0	0	0
chr6	3064225	3115421	ENSG00000137275	4529	+	RIPK1	protein_coding	433361959105951	179483741272012	130399441202873	379991442081302	481438167576372	747176827928684	356034554977844	452669494478175	425963158779966	NA	206215519471068	522753120177476	15	584962500721156	116	116	116	68703647195834	68703647195834	68703647195834	517395182872435	517395182872435	517395182872435	81	80	71	635755200461808	633985000288462	616992500144231	36128456735058	356824264049955	316681534344335	0	0	0	0	0	0	0	0	0
chr7	149169885	149194908	ENSG00000181220	4699	-	ZNF746	protein_coding	380255307060213	111452929731975	184703785596965	112121543736228	653868879010203	741562943444259	314020547727311	452669494478175	263991311154132	NA	206250323484295	522753120177476	183333333333333	874469117916141	32	50	50	504439411935845	56724253419715	56724253419715	494513985473652	772678102302581	772678102302581	21	26	25	44594316186373	475488750216347	470043971814109	324524802967084	401792613197342	38633905115129	0	0	0	0	0	0	0	0	0
chr3	48701364	48723797	ENSG00000213672	5313	-	NCKIPSD	protein_coding	103288075231829	166507868331392	121767835416429	115638675821495	817615468184139	835736080083517	346016589421168	452669494478175	266270995706883	NA	206811527758978	522753120177476	425531914893617	-123266075679027	14	3	3	390689059560852	2	2	565199838514332	121114251110214	121114251110214	15	16	16	4	408746284125034	408746284125034	60557125555107	645942672587808	645942672587808	0	0	0	0	0	0	0	0	0
chr1	3728645	3773778	ENSG00000116198	4792	-	CEP104	protein_coding	847738381425321	145935744903494	130901430738269	274310778305578	534369197824394	812152369134635	330938959926575	452669494478175	377000632960241	NA	206818344454133	522753120177476	56043956043956	-835369298227201	21	15	15	44594316186373	4	4	361072902338377	257909215955983	257909215955983	27	29	35	48073549220576	490689059560852	516992500144231	46423658872077	498624484181568	601788170563961	0	0	0	0	0	0	0	0	0
chr16	18411799	18441131	ENSG00000214940	5352	-	NPIPA8	protein_coding	650492786505373	176536286836133	44836666543876	333913327520751	453742930758901	535632458078269	353198234574868	489792080150031	639243725015706	NA	208018252205666	522753120177476	179913043478261	847299784028272	425	822	822	873470962022584	968474862042163	968474862042163	101190476190476	195714285714286	195714285714286	520	432	198	902513956227851	875822321472672	763662462054365	123809523809524	102857142857143	471428571428571	0	0	0	0	0	0	0	0	0
chr1	226170403	226187032	ENSG00000143751	4061	-	SDE2	protein_coding	751217639139481	161977777253297	204162656117013	156890073522781	630220004026838	535632458078269	34405920308157	456342441266487	297791308997033	NA	20910591706463	522753120177476	167441860465116	743660246740214	88	64	64	64757334309664	602236781302845	602236781302845	314622810153736	228816589202717	228816589202717	32	52	45	504439411935845	57279204545632	552356195605701	114408294601359	185913478727208	160886664283161	0	0	0	0	0	0	0	0	0
chrX	100165701	100166478	ENSG00000179031	401	+	LL0XNC01-131B10.2	pseudogene	51362909551907	184169302097215	154195229653235	184583299175937	428992642571492	754111481766659	356034554977844	452669494478175	316711060875082	NA	210011008969298	522753120177476	212	108406426478847	15	19	19	4	432192809488736	432192809488736	761421319796954	964467005076142	964467005076142	7	7	11	3	3	358496250072116	355329949238579	355329949238579	558375634517767	0	0	0	0	0	0	0	0	0
chr9	140449356	140473387	ENSG00000148399	5297	-	DPH7	protein_coding	39668324037319	153424502785256	240145570405825	132751671051714	653671266699304	496940434872057	338777284677236	460871498125563	276058069718059	NA	210159114839161	522753120177476	160869565217391	685891409571937	177	115	115	74757334309664	685798099512757	685798099512757	850552618933205	55261893320519	55261893320519	71	93	89	616992500144231	655458885167764	649185309632967	341182123978856	446900528592023	427679000480538	0	0	0	0	0	0	0	0	0
chr16	29823177	29827201	ENSG00000167371	6124	+	PRRT2	protein_coding	318633281151047	130892083493866	22541783086556	328642549805429	713480665206132	703469635258892	322343543346757	460253241127315	162576851844291	NA	210411766861524	522753120177476	492537313432836	-102169507109932	36	15	15	520945336562895	4	4	135542168674699	564759036144578	564759036144578	42	28	64	54262647547021	485798099512757	602236781302845	158132530120482	105421686746988	240963855421687	0	0	0	0	0	0	0	0	0
chr9	100263462	100364030	ENSG00000136842	4676	+	TMOD1	protein_coding	178412438444096	656993867724043	520921920995499	828574089711233	407261536327741	626614873981681	251316999375218	507669657953458	973378306513052	NA	211289632044732	522753120177476	279166666666667	148112668973662	9	29	29	332192809488736	490689059560852	490689059560852	400534045393859	129060970182466	129060970182466	8	7	9	316992500144231	3	332192809488736	356030262572319	311526479750779	400534045393859	0	0	0	0	0	0	0	0	0
chr1	28421582	28422933	ENSG00000228589	3964	-	SPCS2P4	pseudogene	844080235529963	134156976627567	128864847251452	477646697149046	537456697168908	810265688922538	322343543346757	452669494478175	466299588418829	NA	211850287144057	522753120177476	683804627249357	-548343909485002	100	83	83	665821148275179	639231742277876	639231742277876	253807106598985	210659898477157	210659898477157	114	133	142	684549005094437	706608919045777	715987133677839	289340101522843	33756345177665	360406091370558	0	0	0	0	0	0	0	0	0
chr21	30244513	30257693	ENSG00000156239	3855	-	N6AMT1	protein_coding	632907275291296	162472830786833	123340369578602	432662152064816	588965884850101	777224904155544	34405920308157	452669494478175	449487902422892	NA	211863467218429	522753120177476	588888888888889	-763932641766475	17	18	18	416992500144231	424792751344359	424792751344359	387155545433842	409929401047597	409929401047597	31	27	32	5	48073549220576	504439411935845	705989524026418	614894101571396	728763379640173	0	0	0	0	0	0	0	0	0
chr1	10270863	10441661	ENSG00000054523	4199	+	KIF1B	protein_coding	796051459423643	145501215663191	110417823165125	592671172576644	711563368614229	803352937538182	330938959926575	452669494478175	496925788854683	NA	21198566051917	522753120177476	715083798882682	-483815777264256	188	162	162	756224242422107	734872815423108	734872815423108	185239925115775	159621637599764	159621637599764	257	225	234	801122725542325	782017896241519	7876516946565	253226918908267	22169671888856	230564587644103	0	0	0	0	0	0	0	0	0
chrX	40944888	41095832	ENSG00000124486	385	+	USP9X	protein_coding	759394217424732	165091311527243	113726937682552	655677429504989	539094125490124	79873793500001	344764292194456	452669494478175	519015799066181	NA	212252218098534	522753120177476	693069306930693	-528928465806828	72	69	69	618982455888002	612928301694497	612928301694497	123224371042273	118090022248845	118090022248845	107	96	100	675488750216347	659991284218713	665821148275179	1831251069656	164299161389697	171144959780934	0	0	0	0	0	0	0	0	0
chr11	17099277	17229530	ENSG00000011405	3984	-	PIK3C2A	protein_coding	698161453579305	146943246009642	127635285449221	392117733018902	618216098266029	789688130705228	330938959926575	452669494478175	430562016096022	NA	212495551969636	522753120177476	625806451612903	-67621156308711	37	30	30	524792751344359	495419631038687	495419631038687	798274002157497	647249190938511	647249190938511	59	47	49	590689059560852	558496250072116	564385618977472	127292340884574	101402373247033	10571736785329	0	0	0	0	0	0	0	0	0
chr4	1205236	1243741	ENSG00000159692	6099	-	CTBP1	protein_coding	328902704473391	163048998099046	136041770705834	166726644735873	10747697899999	708255784890306	34405920308157	452669494478175	302164500635852	NA	212870789465468	522753120177476	145182186234818	537864446396335	1222	1182	1182	102562086885274	102082343583398	102082343583398	186564885496183	180458015267176	180458015267176	1007	721	742	997727992349992	949585502688717	95372184005386	153740458015267	110076335877863	113282442748092	0	0	0	0	0	0	0	0	0
chr22	38054734	38062941	ENSG00000241360	553	+	PDXP	protein_coding	721410497864606	768133385433564	389243106637915	440785024018041	548388474488158	535632458078269	265554684678461	474143034813234	184781609906972	NA	213436202171609	522753120177476	5625	-830074998557688	65	53	53	604439411935845	575488750216347	575488750216347	515873015873016	420634920634921	420634920634921	106	54	144	674146698640115	578135971352466	717990909001493	841269841269841	428571428571429	114285714285714	0	0	0	0	0	0	0	0	0
chr17	56160776	56172897	ENSG00000264364	4902	+	DYNLL2	protein_coding	787353056499749	125187877586526	146683885933385	332283417064844	537064965513192	802654292570502	321968990279988	452669494478175	40068391220867	NA	214034112923964	522753120177476	665	-588573754273535	108	79	79	676818432477693	632192809488736	632192809488736	167338084908584	122404710257205	122404710257205	114	131	155	684549005094437	704439411935845	728540221886225	176634645181283	202974899287264	24016114037806	0	0	0	0	0	0	0	0	0
chr12	122957417	122985518	ENSG00000033030	4268	-	ZCCHC8	protein_coding	331718032920618	136990699680644	172348515019927	208313103040407	618555082886144	708315564412849	325142156818945	452669494478175	331667481183782	NA	215230716405427	522753120177476	166363636363636	734340124759383	51	66	66	570043971814109	606608919045777	606608919045777	299647473560517	387779083431257	387779083431257	29	43	38	490689059560852	54594316186373	528540221886225	170387779083431	252643948296122	223266745005875	0	0	0	0	0	0	0	0	0
chr20	62189439	62205592	ENSG00000130589	6608	-	HELZ2	protein_coding	226203011589257	146074599355876	148252683870519	147706749020054	136264197037882	650064780221135	330938959926575	452669494478175	289824594023133	NA	215947681707329	522753120177476	148190348525469	567451489560988	671	770	770	939231742277876	959058704991503	959058704991503	380385487528345	436507936507937	436507936507937	407	545	540	86724253419715	909275714091985	907948478382682	230725623582766	308956916099773	306122448979592	0	0	0	0	0	0	0	0	0
chr10	13319796	13344412	ENSG00000107537	4607	-	PHYH	protein_coding	503307623467955	11831866022365	175241112100125	240331877409277	54035501725588	750452691230279	319301501511679	452669494478175	353730547717518	NA	216032025379257	522753120177476	576271186440678	-795180208111502	24	22	22	464385618977472	452356195605701	452356195605701	161073825503356	147651006711409	147651006711409	43	45	30	54594316186373	552356195605701	495419631038687	288590604026846	302013422818792	201342281879195	0	0	0	0	0	0	0	0	0
chr3	58477841	58488087	ENSG00000168301	4078	+	KCTD6	protein_coding	482423523102345	158224995305571	147318185135666	20316251622936	707333903209102	747176827928684	342567569345948	452669494478175	327340962833259	NA	216100802038216	522753120177476	439024390243902	-118762700317577	4	7	7	232192809488736	3	3	286944045911047	502152080344333	502152080344333	12	14	15	370043971814109	390689059560852	4	860832137733142	100430416068867	107604017216643	0	0	0	0	0	0	0	0	0
chr4	66535679	66563747	ENSG00000250846	3449	+	RP11-807H7.1	lincRNA	2979448099578	112225041381066	25272038898965	452413318564761	646061905938007	697227053552859	314020547727311	460871498125563	184781609906972	NA	216780429148272	522753120177476	25	132192809488736	11	22	22	358496250072116	452356195605701	452356195605701	186125211505922	372250423011844	372250423011844	6	11	5	28073549220576	358496250072116	258496250072116	101522842639594	186125211505922	846023688663283	0	0	0	0	0	0	0	0	0
chr19	53727226	53728132	ENSG00000267809	4939	-	NDUFV2P1	pseudogene	501875731137832	127416783483413	20902032032678	520763183414297	688031836853477	750452691230279	321968990279988	459854332283522	190155597920096	NA	216830183903889	522753120177476	551111111111111	-859584880830162	66	29	29	606608919045777	490689059560852	490689059560852	33502538071066	147208121827411	147208121827411	53	78	94	575488750216347	63037807481771	656985560833095	269035532994924	395939086294416	477157360406091	0	0	0	0	0	0	0	0	0
chr17	19240867	19281495	ENSG00000108641	5157	-	B9D1	protein_coding	290251337627763	95808975005248	228394601536077	138303296004962	595630397602369	697165023924294	294881388906427	460253241127315	280334591791992	NA	217184579926426	522753120177476	549180327868853	-864648147105114	25	21	21	470043971814109	44594316186373	44594316186373	855871276959945	718931872646354	718931872646354	39	26	57	532192809488736	475488750216347	585798099512757	133515919205751	890106128038343	195138651146868	0	0	0	0	0	0	0	0	0
chr11	45115564	45247734	ENSG00000019485	4773	+	PRDM11	protein_coding	329408223204905	804566902303593	327072077639348	263992190098071	587388651350633	708255784890306	27014852621117	46149179284126	151907721412967	NA	217185432207425	522753120177476	22972972972973	119993757050875	15	35	35	4	516992500144231	516992500144231	516884906960717	120606478290834	120606478290834	15	12	10	4	370043971814109	34594316186373	516884906960717	413507925568573	344589937973811	0	0	0	0	0	0	0	0	0
chr10	28966271	28971868	ENSG00000095739	4711	+	BAMBI	protein_coding	397799621855723	154369642511037	181026057686377	113414193350953	618540676044064	741562943444259	339613213524281	452669494478175	264604532010862	NA	217335071656446	522753120177476	197727272727273	983511877211431	23	32	32	458496250072116	504439411935845	504439411935845	312925170068027	435374149659864	435374149659864	11	13	20	358496250072116	38073549220576	439231742277876	149659863945578	17687074829932	272108843537415	0	0	0	0	0	0	0	0	0
chr17	46800530	46802819	ENSG00000229637	5349	+	PRAC2	antisense	476781480446211	195430244017616	161450325213181	192780213540397	451549468381882	747176827928684	359233564850168	452669494478175	322164249164508	NA	218457752773938	522753120177476	194594594594595	960471635813362	24	24	24	464385618977472	464385618977472	464385618977472	609137055837563	609137055837563	609137055837563	13	14	10	38073549220576	390689059560852	34594316186373	32994923857868	355329949238579	253807106598985	0	0	0	0	0	0	0	0	0
chr5	6714718	6757161	ENSG00000112941	4677	+	PAPD7	protein_coding	417223550210135	107694153960293	218472154489825	119860368199922	545084025618715	746529812769416	313481426457059	460253241127315	268825528045614	NA	218511751818154	522753120177476	161254612546125	689340428146727	105	166	166	67279204545632	738370429247405	738370429247405	340025906735751	537564766839378	537564766839378	102	83	86	668650052718322	639231742277876	644294349584873	330310880829016	268782383419689	278497409326425	0	0	0	0	0	0	0	0	0
chr1	101337943	101361554	ENSG00000162694	387	-	EXTL2	protein_coding	123021016116416	99515037801344	287288144067207	82665408593927	618699989141256	61418679329375	301700787928321	46149179284126	236674844359264	NA	218857456055802	522753120177476	540540540540541	-887525270741587	20	30	30	439231742277876	495419631038687	495419631038687	78740157480315	118110236220472	118110236220472	40	71	37	535755200461808	616992500144231	524792751344359	15748031496063	279527559055118	145669291338583	0	0	0	0	0	0	0	0	0
chr2	219314974	219433084	ENSG00000135913	3962	-	USP37	protein_coding	327677118823241	116043749389094	222170961989504	12404613650899	535009287968047	708255784890306	318269323324488	460253241127315	271343017302957	NA	219247887604415	522753120177476	528846153846154	-919080004616433	17	19	19	416992500144231	432192809488736	432192809488736	252262947024781	281940940792402	281940940792402	26	47	31	475488750216347	558496250072116	5	385813918979077	697432853539101	46000890339813	0	0	0	0	0	0	0	0	0
chr3	49057892	49060928	ENSG00000178057	6414	+	NDUFAF3	protein_coding	17873211075591	186583002905519	190832650681943	304936888924753	382867082094538	626614873981681	356034554977844	452781087269847	391713819737139	NA	219259767438517	522753120177476	147245762711864	558226118249028	277	209	209	811894107272351	771424551766612	771424551766612	532692307692308	401923076923077	401923076923077	164	147	161	736632221424582	720945336562895	733985000288462	315384615384615	282692307692308	309615384615385	0	0	0	0	0	0	0	0	0
chr11	448268	491393	ENSG00000174915	5605	+	PTDSS2	protein_coding	395391260884972	168613382641419	149196021505552	279796260733847	653607075271428	741562943444259	348580631249647	452669494478175	378645334427318	NA	220020227606681	522753120177476	151546391752577	599759502649237	141	150	150	714974711950468	723840473932508	723840473932508	428571428571429	455927051671733	455927051671733	100	74	117	665821148275179	622881869049588	688264304936184	303951367781155	224924012158055	355623100303951	0	0	0	0	0	0	0	0	0
chr3	196433148	196439164	ENSG00000174007	4245	-	CEP19	protein_coding	364041466804888	11560057210704	225110916545849	779484947297166	650931761065555	739202045854903	317759969030087	460253241127315	231259692777443	NA	220213732083954	522753120177476	198076923076923	986060809042126	23	40	40	458496250072116	535755200461808	535755200461808	156356220258328	271923861318831	271923861318831	19	20	13	432192809488736	439231742277876	38073549220576	129163834126445	135961930659415	8837525492862	0	0	0	0	0	0	0	0	0
chr12	120884241	120899389	ENSG00000257218	4746	+	GATC	protein_coding	568712174426476	1056793669713	16730030205767	288320780413167	69141102507797	761862799671476	311216764726599	452669494478175	384697845606411	NA	220226535724923	522753120177476	463414634146341	-11096244911745	7	6	6	3	28073549220576	28073549220576	355871886120996	305033045246568	305033045246568	12	18	11	370043971814109	424792751344359	358496250072116	610066090493137	915099135739705	559227249618709	0	0	0	0	0	0	0	0	0
chr17	18561742	18585575	ENSG00000249459	424	-	ZNF286B	protein_coding	309592884871991	542576788909284	357683200835193	374930148394106	700387050592465	699691458626359	239160097454228	470464072382471	172890140887871	NA	220555445845991	522753120177476	333333333333333	-158496250072116	7	3	3	3	2	2	122656386893289	525670229542667	525670229542667	5	16	18	258496250072116	408746284125034	424792751344359	876117049237778	280357455756089	3154021377256	0	0	0	0	0	0	0	0	0
chr10	33176189	33178239	ENSG00000273038	431	-	RP11-479G22.8	lincRNA	138621681307881	277804250161762	185852958334891	457376811307903	844397305644997	61418679329375	391399549714208	452669494478175	184781609906972	NA	220601649526893	522753120177476	229032258064516	119555080911781	19	26	26	432192809488736	475488750216347	475488750216347	964467005076142	131979695431472	131979695431472	4	20	7	232192809488736	439231742277876	3	203045685279188	101522842639594	355329949238579	0	0	0	0	0	0	0	0	0
chr8	66629745	66754557	ENSG00000205268	377	-	PDE7A	protein_coding	41796475500216	1336883316407	203958404362871	718544306054653	718597792608346	746529812769416	322343543346757	456342441266487	225083092013364	NA	220704809543506	522753120177476	5	-1	27	12	12	48073549220576	370043971814109	370043971814109	617142857142857	274285714285714	274285714285714	47	28	27	558496250072116	485798099512757	48073549220576	107428571428571	64	617142857142857	0	0	0	0	0	0	0	0	0
chr20	61569471	61576996	ENSG00000101193	4907	+	GID8	protein_coding	276974213588732	12079921680407	120199925804316	34241732131628	21510263838223	689196722603251	321961657864881	452669494478175	405023574735149	NA	220828704673148	522753120177476	712677231025855	-488679261738084	505	602	602	898299357469431	923601419190008	923601419190008	448490230905861	534635879218472	534635879218472	846	672	880	97262181593322	939446269461032	978299820892041	75133214920071	596802841918295	781527531083481	0	0	0	0	0	0	0	0	0
chr4	17842822	18023499	ENSG00000178177	3602	-	LCORL	protein_coding	555471122735723	117353624608917	175829855172072	268971387304327	56030831150192	761862799671476	319301501511679	452669494478175	373131179938617	NA	221140039768191	522753120177476	608433734939759	-71682794859513	35	33	33	516992500144231	508746284125034	508746284125034	398587860152602	375811411001025	375811411001025	45	68	53	552356195605701	610852445677817	575488750216347	512470105910489	774399271153627	603575902516798	0	0	0	0	0	0	0	0	0
chr10	50723247	50747584	ENSG00000258838	4303	-	ERCC6-PGBD3	protein_coding	416893106592166	817164139363679	265227377029795	639073113566581	683147882594042	746529812769416	271113973334047	46149179284126	21145952728254	NA	222221311008856	522753120177476	351351351351351	-150901364748786	5	4	4	258496250072116	232192809488736	232192809488736	151975683890578	121580547112462	121580547112462	7	19	11	3	432192809488736	358496250072116	212765957446809	577507598784195	33434650455927	0	0	0	0	0	0	0	0	0
chr16	70610204	70611571	ENSG00000260023	5161	+	RP11-49C24.1	lincRNA	474521688983732	108977111108028	212370947364473	130659234608464	585811644037328	747176827928684	314020547727311	460253241127315	276058069718059	NA	222513287397486	522753120177476	553030303030303	-854569560478436	31	21	21	5	44594316186373	44594316186373	157360406091371	106598984771574	106598984771574	43	57	32	54594316186373	585798099512757	504439411935845	218274111675127	289340101522843	16243654822335	0	0	0	0	0	0	0	0	0
chr19	52196593	52215640	ENSG00000182310	5141	+	SPACA6P	processed_transcript	311099613428415	172297310862718	1672715506537	250039552360669	58477145350218	700655370243338	351486514159945	452669494478175	360934287162032	NA	222668578548203	522753120177476	153003533568905	613564971894843	129	152	152	702236781302845	725738784269265	725738784269265	963405526512323	113517550410754	113517550410754	76	105	102	62667865406949	67279204545632	668650052718322	567587752053772	784167289021658	761762509335325	0	0	0	0	0	0	0	0	0
chr1	22351681	22357716	ENSG00000218510	4695	+	LINC00339	lincRNA	760874311365476	788041051346403	458713451878214	274329817189032	536160779926685	535632458078269	267933957457777	492863638862635	152368486859326	NA	222791433294303	522753120177476	505882352941177	-983126181435604	36	25	25	520945336562895	470043971814109	470043971814109	523255813953488	363372093023256	363372093023256	68	26	76	610852445677817	475488750216347	62667865406949	988372093023256	377906976744186	11046511627907	0	0	0	0	0	0	0	0	0
chr17	79993012	79995608	ENSG00000169738	6199	-	DCXR	protein_coding	473990511420027	137720400067585	183474917271653	118660789384865	723872638997689	747176827928684	325404972698761	452669494478175	268717699557432	NA	223058187887203	522753120177476	548872180451128	-865457876621173	37	18	18	524792751344359	424792751344359	424792751344359	305532617671346	148637489677952	148637489677952	56	32	45	583289001416474	504439411935845	552356195605701	46242774566474	264244426094137	37159372419488	0	0	0	0	0	0	0	0	0
chr6	158733692	158932860	ENSG00000130338	4298	+	TULP4	protein_coding	442876141018832	957394563996107	223017615223777	161506053221417	560544598077138	747176827928684	294881388906427	460253241127315	301103883513403	NA	223146331826279	522753120177476	613475177304964	-704923124762069	73	50	50	620945336562895	56724253419715	56724253419715	134562211981567	921658986175115	921658986175115	92	120	70	653915881110803	691886323727459	614974711950468	169585253456221	221198156682028	129032258064516	0	0	0	0	0	0	0	0	0
chr1	32680073	32687972	ENSG00000160055	5148	-	TMEM234	protein_coding	726714418413677	141837643336933	154397950122534	247264076061096	629647117378894	795062656592961	328763587331019	452669494478175	359450321171501	NA	223252405261432	522753120177476	490566037735849	-102748073642211	10	8	8	34594316186373	316992500144231	316992500144231	34952813701503	279622509612024	279622509612024	19	14	20	432192809488736	390689059560852	439231742277876	664103460328556	489339391821042	699056274030059	0	0	0	0	0	0	0	0	0
chr2	231191899	231268447	ENSG00000185404	3873	+	SP140L	protein_coding	387456313634347	129124141221609	186873333581039	184301670127185	653433532774096	741562943444259	321968990279988	452669494478175	316711060875082	NA	223356145373942	522753120177476	159605911330049	674514085699448	84	120	120	64093909361377	691886323727459	691886323727459	212873796249366	304105423213381	304105423213381	61	72	70	595419631038687	618982455888002	614974711950468	154586923466802	182463253928028	177394830207805	0	0	0	0	0	0	0	0	0
chr1	28218035	28241257	ENSG00000117748	4415	-	RPA2	protein_coding	527082232738882	188240402274536	148115114674068	303959130045654	525662287447657	758794351421999	356034554977844	452669494478175	391713819737139	NA	223481750484087	522753120177476	144850948509485	534569131660094	329	370	370	836632221424582	85352753766208	85352753766208	318489835430784	358180058083253	358180058083253	277	238	223	811894107272351	790086680798075	78073549220576	268151016456922	230396902226525	215876089060987	0	0	0	0	0	0	0	0	0
chr19	12035890	12090105	ENSG00000267179	4446	+	ZNF763	protein_coding	280804318692456	187522821705866	159590386148604	289081820241666	6184360979074	690533714518772	356034554977844	452669494478175	38491394392166	NA	224387754914503	522753120177476	159541984732824	673936130543433	73	68	68	620945336562895	610852445677817	610852445677817	446210268948655	415647921760391	415647921760391	43	52	36	54594316186373	57279204545632	520945336562895	262836185819071	317848410757946	220048899755501	0	0	0	0	0	0	0	0	0
chr2	103353367	103460352	ENSG00000170417	3897	+	TMEM182	protein_coding	178068619199848	200893277655691	187105281518157	148475197308107	651532922814254	626614873981681	362209483971901	452669494478175	290409015083463	NA	224972592530012	522753120177476	24375	128540221886225	17	11	11	416992500144231	358496250072116	358496250072116	487664945496271	315547905909352	315547905909352	4	8	4	232192809488736	316992500144231	232192809488736	114744693057946	229489386115892	114744693057946	0	0	0	0	0	0	0	0	0
chr17	3539762	3564836	ENSG00000040531	5427	+	CTNS	protein_coding	992175067933676	1904686336891	213258175501394	110366446204237	765564067362939	59443809167172	356034554977844	460253241127315	262673576108262	NA	225619727360846	522753120177476	180487804878049	851901361010866	54	47	47	578135971352466	558496250072116	558496250072116	190207819654808	165551250440296	165551250440296	15	27	40	4	48073549220576	535755200461808	528355054596689	95103909827404	140894681225784	0	0	0	0	0	0	0	0	0
chr5	441645	443258	ENSG00000221990	5638	-	C5orf55	protein_coding	189595913117043	15855194980078	222995250329357	106628552130122	642667643445064	639149635321675	342567569345948	460253241127315	262168794510731	NA	227176315442871	522753120177476	217857142857143	112338241550528	27	17	17	48073549220576	416992500144231	416992500144231	289389067524116	182207931404073	182207931404073	12	6	10	370043971814109	28073549220576	34594316186373	128617363344051	643086816720257	107181136120043	0	0	0	0	0	0	0	0	0
chr19	45250962	45263301	ENSG00000069399	5873	+	BCL3	protein_coding	237035119716176	17887650277016	26582502002562	544249850067633	423926360178766	654478833308839	356034554977844	46149179284126	193148437937586	NA	227887824160934	522753120177476	155637393767705	638188726917313	737	1005	1005	95274770060604	997441458980553	997441458980553	470926517571885	642172523961661	642172523961661	591	380	794	920945336562895	857364718749332	963481105017172	377635782747604	242811501597444	507348242811502	0	0	0	0	0	0	0	0	0
chr11	66384053	66394818	ENSG00000239306	5054	+	RBM14	protein_coding	734128795793456	15904328085823	158638498847201	261591101321306	563299110581698	795062656592961	342567569345948	452669494478175	368556777683511	NA	228761624332988	522753120177476	534246575342466	-904422340017769	15	12	12	4	370043971814109	370043971814109	738188976377953	590551181102362	590551181102362	23	20	30	458496250072116	439231742277876	495419631038687	113188976377953	984251968503937	147637795275591	0	0	0	0	0	0	0	0	0
chr6	116956781	116989957	ENSG00000153975	3654	-	ZUFSP	protein_coding	665309487249043	131607441571487	158532752646597	288320780413167	720723841422314	781540027404956	322343543346757	452669494478175	384697845606411	NA	228781285108902	522753120177476	463414634146341	-11096244911745	7	6	6	3	28073549220576	28073549220576	938337801608579	804289544235925	804289544235925	15	10	16	4	34594316186373	408746284125034	201072386058981	134048257372654	214477211796247	0	0	0	0	0	0	0	0	0
chr14	20925878	20929771	ENSG00000165782	5118	-	TMEM55B	protein_coding	142240690904388	121274394762351	349268623608422	329316261230536	544923071700479	61418679329375	321961657864881	467469604729638	162576851844291	NA	22897087076695	522753120177476	566502463054187	-819845866240801	114	58	58	684549005094437	588264304936184	588264304936184	882352941176471	448916408668731	448916408668731	163	76	167	735755200461808	62667865406949	739231742277876	126160990712074	588235294117647	129256965944272	0	0	0	0	0	0	0	0	0
chr12	102090725	102137918	ENSG00000111666	3842	+	CHPT1	protein_coding	195036740112188	117159727011001	321060192260227	510089641144198	491981937600054	64019772512357	319301501511679	46149179284126	187748796184769	NA	229163763717656	522753120177476	163776493256262	711728302667183	188	331	331	756224242422107	837503943134693	837503943134693	357482411104773	629397223806807	629397223806807	150	202	167	723840473932508	766533591718518	739231742277876	285225328009127	384103441718958	317550865183495	0	0	0	0	0	0	0	0	0
chr1	44686742	44820932	ENSG00000117419	4773	-	ERI3	protein_coding	271650673204913	103049300829032	26804387163726	777154369632867	673026544237093	682833525192472	307206393920751	46149179284126	231259692777443	NA	229322260077346	522753120177476	568281938325991	-815321231867661	57	36	36	585798099512757	520945336562895	520945336562895	434782608695652	274599542334096	274599542334096	66	51	110	606608919045777	570043971814109	679441586635011	503432494279176	389016018306636	83905415713196	0	0	0	0	0	0	0	0	0
chr19	12754089	12754733	ENSG00000178464	5457	-	CTD-2192J16.15	pseudogene	414128458104108	208941089398098	142398282850278	357145892510751	634412265392446	746529812769416	364883577938823	452669494478175	412338129594732	NA	229339542389885	522753120177476	141597796143251	501798811198128	532	505	505	905799172275918	898299357469431	898299357469431	27005076142132	256345177664975	256345177664975	374	317	398	855074678538324	831288295528435	864024493622235	189847715736041	160913705583756	202030456852792	0	0	0	0	0	0	0	0	0
chr10	99205927	99217127	ENSG00000171307	4978	+	ZDHHC16	protein_coding	390408733541426	223631551504778	163068882198639	359830132741277	397095746762474	741562943444259	372922122883527	452669494478175	414661391063757	NA	229566389874398	522753120177476	146517412935323	551072132651532	191	199	199	758496250072116	764385618977472	764385618977472	114990969295605	119807344972908	119807344972908	125	151	126	697727992349992	724792751344359	698868468677217	752558699578567	909090909090909	758579169175196	0	0	0	0	0	0	0	0	0
chr22	17082777	17179632	ENSG00000100181	404	+	TPTEP1	lincRNA	717212253210367	145467006426307	150844512166239	434557946911823	577063777459221	792700400732159	330938959926575	452669494478175	449942464831016	NA	229631987455874	522753120177476	655021834061135	-610385097601063	54	48	48	578135971352466	561470984411521	561470984411521	317647058823529	282352941176471	282352941176471	76	86	67	62667865406949	644294349584873	608746284125034	447058823529412	505882352941176	394117647058824	0	0	0	0	0	0	0	0	0
chr14	21819631	21852425	ENSG00000092201	4041	-	SUPT16H	protein_coding	462402446814943	125615537561124	178897041899349	273913620689013	682147411387141	747176827928684	321968990279988	452669494478175	377000632960241	NA	229962244976741	522753120177476	63265306122449	-660513533728333	59	48	48	590689059560852	561470984411521	561470984411521	169784172661871	138129496402878	138129496402878	81	61	103	635755200461808	595419631038687	670043971814109	233093525179856	175539568345324	296402877697842	0	0	0	0	0	0	0	0	0
chr12	46123448	46301823	ENSG00000189079	3609	+	ARID2	protein_coding	797088971228809	12476319392602	177179976032612	232703482303206	586793972845836	803731379322382	321968990279988	452669494478175	350604041453303	NA	230210431138761	522753120177476	640350877192982	-643065455284724	97	61	61	661470984411521	595419631038687	595419631038687	224381216747629	141105713624798	141105713624798	92	127	123	653915881110803	7	695419631038687	212815174647236	293777469349988	284524635669674	0	0	0	0	0	0	0	0	0
chr1	234508553	234509339	ENSG00000231663	4854	-	RP5-827C21.4	antisense	196852735341264	803907521610712	504696129492531	127013126341742	455697617622018	643755435708339	27014852621117	501956623761535	116628027094528	NA	230778160518325	522753120177476	330769230769231	172582503656101	5	19	19	258496250072116	432192809488736	432192809488736	253807106598985	964467005076142	964467005076142	4	6	3	232192809488736	28073549220576	2	203045685279188	304568527918782	152284263959391	0	0	0	0	0	0	0	0	0
chr8	134249414	134314265	ENSG00000104419	5032	-	NDRG1	protein_coding	491501646063093	18705614064484	243292044129222	658123285750676	1276380453876	748642466737208	356034554977844	460871498125563	873591735846049	NA	231428843911737	522753120177476	155862555421201	640274375138554	21415	27962	27962	143864014236408	147712315275642	147712315275642	500701426233341	65377601122282	65377601122282	21273	9877	18470	143768036981141	132700032533784	141729743539362	497381342062193	230932896890344	431844750993687	0	0	0	0	0	0	0	0	0
chr19	44150247	44174699	ENSG00000011422	4994	-	PLAUR	protein_coding	477441644543057	209507727438278	159296526290535	370759932827701	434396808910997	747176827928684	364883577938823	452669494478175	419825505397477	NA	231576549009872	522753120177476	145061728395062	536666943680375	217	244	244	776818432477693	793663793900257	793663793900257	650869826034793	731853629274145	731853629274145	146	157	183	719967234483636	73037807481771	752356195605701	437912417516497	470905818836233	548890221955609	0	0	0	0	0	0	0	0	0
chr12	101673887	101780394	ENSG00000120800	3931	+	UTP20	protein_coding	365708792666295	207620079844279	17699128543076	243694982649658	470470919915994	739202045854903	364501710588633	452669494478175	355938872883086	NA	23214276363901	522753120177476	196774193548387	976541027176011	23	19	19	458496250072116	432192809488736	432192809488736	179547228727557	14832162373146	14832162373146	8	11	12	316992500144231	358496250072116	370043971814109	624512099921936	858704137392662	936768149882904	0	0	0	0	0	0	0	0	0
chr10	135207598	135234811	ENSG00000148824	4771	+	MTG1	protein_coding	434365237310483	123229401183352	198630588421388	189116483675486	697637569361675	747176827928684	321968990279988	452781087269847	318808800560329	NA	232759924017795	522753120177476	604761904761905	-725560830893957	53	37	37	575488750216347	524792751344359	524792751344359	355704697986577	248322147651007	248322147651007	81	49	80	635755200461808	564385618977472	633985000288462	543624161073826	328859060402685	536912751677852	0	0	0	0	0	0	0	0	0
chr19	5891287	5904017	ENSG00000174886	5905	-	NDUFA11	protein_coding	366215853485409	119590475858243	225013489897487	124003149373873	689255894547347	739202045854903	321565501752164	460253241127315	271343017302957	NA	232936357110339	522753120177476	65712187958884	-605767115860452	383	256	256	858496250072116	800562454919388	800562454919388	893815635939323	597432905484247	597432905484247	479	325	558	890689059560852	834872815423108	912670447284319	111785297549592	758459743290548	13022170361727	0	0	0	0	0	0	0	0	0
chr19	12847953	12859137	ENSG00000198356	5333	+	ASNA1	protein_coding	406497869062253	118489780985536	208403210225744	209037260234601	630127099862978	744392308400238	319301501511679	459854332283522	331667481183782	NA	233285929533157	522753120177476	667812142038946	-582485770428943	235	174	174	788264304936184	745121111183233	745121111183233	329593267882188	244039270687237	244039270687237	318	210	345	831741261376487	772109918870719	843462822763673	446002805049088	2945301542777	483870967741935	0	0	0	0	0	0	0	0	0
chr12	66582659	66648402	ENSG00000090376	401	+	IRAK3	protein_coding	736417849724865	169146606138767	133744342010414	619703130847302	618658775491414	795872951077433	348691167564472	452669494478175	508197743582552	NA	233590827292202	522753120177476	664835164835165	-588931402924102	41	40	40	539231742277876	535755200461808	535755200461808	510140599726266	497698146074406	497698146074406	65	54	63	604439411935845	578135971352466	6	808759487370909	671892497200448	783874580067189	0	0	0	0	0	0	0	0	0
chr10	126676421	126849739	ENSG00000175029	5036	-	CTBP2	protein_coding	581690460747875	166532048384519	129962842302738	576943469633616	814041313999504	762924754888847	346016589421168	452669494478175	495674176057842	NA	23369646438936	522753120177476	725523012552301	-462906719646276	267	300	300	806608919045777	82336196767597	82336196767597	829192546583851	93167701863354	93167701863354	366	406	423	851963625284321	866888498426625	87279204545632	113664596273292	126086956521739	131366459627329	0	0	0	0	0	0	0	0	0
chr11	71314306	71319086	ENSG00000255562	5865	+	UNC93B6	pseudogene	20229158308368	772435639420557	481610130004426	107657607455324	652539118223741	6483156828101	265822478953338	497825144431711	107683834261145	NA	233910913618979	522753120177476	230612244897959	120546911829998	17	48	48	416992500144231	561470984411521	561470984411521	431472081218274	121827411167513	121827411167513	21	10	18	44594316186373	34594316186373	424792751344359	532994923857868	253807106598985	456852791878173	0	0	0	0	0	0	0	0	0
chr8	6261072	6264663	ENSG00000246089	4969	-	RP11-115C21.2	antisense	871317756008116	153440692055238	174451863533754	174739734661847	585368972485214	813010388540935	338777284677236	452669494478175	311203146493004	NA	234064274283009	522753120177476	425	-123446525363702	9	4	4	332192809488736	232192809488736	232192809488736	153846153846154	683760683760684	683760683760684	12	17	11	370043971814109	416992500144231	358496250072116	205128205128205	290598290598291	188034188034188	0	0	0	0	0	0	0	0	0
chr1	153746830	153752633	ENSG00000143554	5939	+	SLC27A3	protein_coding	976984035031948	158210208126687	15016473288934	205868549571004	765439746017381	826452156296388	342567569345948	452669494478175	3295498883016	NA	234141835664241	522753120177476	586666666666667	-769387071858584	44	22	22	549185309632967	452356195605701	452356195605701	349483717235902	174741858617951	174741858617951	51	47	52	570043971814109	558496250072116	57279204545632	405083399523431	373312152501986	413026211278793	0	0	0	0	0	0	0	0	0
chr12	89741009	89747048	ENSG00000139318	4659	-	DUSP6	protein_coding	19183653442514	129218906947745	317787166862515	511129440269669	526968262360611	639149635321675	321968990279988	46149179284126	187748796184769	NA	234835204375204	522753120177476	159910414333707	677263898907877	324	552	552	834429590791582	911113567023471	911113567023471	123995407577497	211251435132032	211251435132032	249	343	301	796578428466209	84262647547021	823840473932508	95292766934558	131266743207042	115193264446996	0	0	0	0	0	0	0	0	0
chr16	51169886	51185278	ENSG00000103449	4446	-	SALL1	protein_coding	451187766682565	157983547080024	19528908917575	153749101273446	629131413509659	747176827928684	342567569345948	452781087269847	295137620289018	NA	235408075556384	522753120177476	186792452830189	90143616551641	25	37	37	470043971814109	524792751344359	524792751344359	128667009778693	190427174472465	190427174472465	15	16	22	4	408746284125034	452356195605701	772002058672156	823468862583634	11322696860525	0	0	0	0	0	0	0	0	0
chr1	223967601	224033674	ENSG00000143514	3979	-	TP53BP2	protein_coding	540719109007963	112290271931477	20902469649251	171183958192284	690809640759507	759221301863058	314020547727311	459854332283522	307278490064523	NA	235844718385004	522753120177476	58433734939759	-775126589159797	39	29	29	532192809488736	490689059560852	490689059560852	888990198313198	661043993617506	661043993617506	42	50	74	54262647547021	56724253419715	622881869049588	957374059721906	113973102347846	168680191474812	0	0	0	0	0	0	0	0	0
chr11	67195931	67202872	ENSG00000175634	5879	+	RPS6KB2	protein_coding	423701824217609	151426561841359	253911919656044	612460289602603	533994899757051	747176827928684	337082889666116	460871498125563	206326027542667	NA	23675652884927	522753120177476	597107438016529	-743937554773916	147	71	71	720945336562895	616992500144231	616992500144231	573994533385396	27723545490043	27723545490043	130	132	222	703342300153745	705528243550119	78008998999203	50761421319797	515423662631784	866848887153456	0	0	0	0	0	0	0	0	0
chr14	55033815	55260033	ENSG00000020577	431	+	SAMD4A	protein_coding	942683051181848	155357951726477	14450784402974	368055237434258	71706895238171	825612446779398	341179330997898	452669494478175	419053297086127	NA	237743728980353	522753120177476	626506024096385	-674599713205833	44	30	30	549185309632967	495419631038687	495419631038687	792364487664326	540248514316586	540248514316586	53	50	63	575488750216347	56724253419715	6	954439041959301	900414190527643	113452188006483	0	0	0	0	0	0	0	0	0
chr6	42896938	42907025	ENSG00000137161	5056	+	CNPY3	protein_coding	837734005988871	135589447486074	175065109350635	195915760235717	728249019126626	810265688922538	324102722319003	452669494478175	323117299565808	NA	238147118173483	522753120177476	580419580419581	-784831905431464	39	22	22	532192809488736	452356195605701	452356195605701	314262691377921	177276390008058	177276390008058	41	43	59	539231742277876	54594316186373	590689059560852	330378726833199	346494762288477	475423045930701	0	0	0	0	0	0	0	0	0
chr17	8191081	8198661	ENSG00000125434	5532	-	SLC25A35	protein_coding	118711376902797	184514072258943	131810608548138	198848309628065	972321313784905	854855754228562	356034554977844	452669494478175	325921093948152	NA	238727785593695	522753120177476	318181818181818	-165207669657969	7	0	0	3	0	0	256504213997801	0	0	12	5	5	370043971814109	258496250072116	258496250072116	439721509710517	183217295712715	183217295712715	0	0	0	0	0	0	0	0	0
chr9	69204538	69269662	ENSG00000204790	3605	-	CBWD6	protein_coding	438257306961953	944892030172559	343956545075319	275305238775155	640596053839537	747176827928684	293147845882431	467469604729638	152368486859326	NA	239265045653493	522753120177476	347826086956522	-152356195605701	10	3	3	34594316186373	2	2	228050171037628	684150513112885	684150513112885	10	27	9	34594316186373	48073549220576	332192809488736	228050171037628	615735461801596	205245153933865	0	0	0	0	0	0	0	0	0
chr19	54960065	54973217	ENSG00000167615	5899	+	LENG8	protein_coding	310104705775902	113399229950897	2792862971978	106911248618551	543594363032233	699691458626359	314108038327096	46149179284126	262168794510731	NA	239642422487006	522753120177476	604651162790698	-725825036561006	94	57	57	656985560833095	585798099512757	585798099512757	239551478083588	14525993883792	14525993883792	141	125	78	714974711950468	697727992349992	63037807481771	359327217125382	31855249745158	198776758409786	0	0	0	0	0	0	0	0	0
chr11	63391559	63439393	ENSG00000184743	4243	-	ATL3	protein_coding	256227641688292	160396964349751	170760454729707	131274265098897	15666741665687	661140891301903	34405920308157	452669494478175	276058069718059	NA	240484158334832	522753120177476	149057829759584	575872159687615	674	810	810	939874369193819	966355810421727	966355810421727	115747896273399	139103554868624	139103554868624	489	608	442	893663793900257	925029841790633	879116288855502	839773312725399	104413532543363	759058904344839	0	0	0	0	0	0	0	0	0
chr15	43622872	43646096	ENSG00000168803	399	+	ADAL	protein_coding	640465684192748	183518425893963	16248323095798	27679635623562	6388090309876	777224904155544	356034554977844	452669494478175	377180151587864	NA	241349727172941	522753120177476	168831168831169	755581272333553	36	47	47	520945336562895	558496250072116	558496250072116	870195794053662	113608895334784	113608895334784	29	23	25	490689059560852	458496250072116	470043971814109	700991056321006	555958423978729	604302634759488	0	0	0	0	0	0	0	0	0
chr1	19630459	19638640	ENSG00000053371	5287	-	AKR7A2	protein_coding	690477851020148	162296027284654	198601718514503	157316426402581	537323565071309	789688130705228	34405920308157	452781087269847	297791308997033	NA	241530645882442	522753120177476	637450199203187	-64961545906341	154	83	83	727612440527424	639231742277876	639231742277876	148936170212766	802707930367505	802707930367505	153	143	206	72667865406949	716992500144231	769348695749933	147969052224371	138297872340426	199226305609284	0	0	0	0	0	0	0	0	0
chr17	27071002	27077974	ENSG00000076604	5964	+	TRAF4	protein_coding	298434278826685	146607324070182	321187333422499	286954704044683	573959339570925	697227053552859	330938959926575	46149179284126	155279715048792	NA	242006510932058	522753120177476	554285714285714	-851298269645201	102	46	46	668650052718322	555458885167764	555458885167764	274341043571813	123722431414739	123722431414739	76	103	171	62667865406949	670043971814109	74262647547021	204410973641743	277030661646046	459924690693921	0	0	0	0	0	0	0	0	0
chr2	219575568	219620139	ENSG00000135912	4496	+	TTLL4	protein_coding	779818442379686	145601779028055	161253811751178	410395329686719	674339075898058	801411802821157	330938959926575	452669494478175	437142144209885	NA	24333162417783	522753120177476	631901840490798	-662227627047859	37	33	33	524792751344359	508746284125034	508746284125034	105744498428122	943126607602172	943126607602172	46	52	65	555458885167764	57279204545632	604439411935845	131466133180909	148613889682767	185767362103458	0	0	0	0	0	0	0	0	0
chr7	100770370	100782547	ENSG00000106366	5043	+	SERPINE1	protein_coding	630964231918471	202715966781501	169220388018047	335629619903713	474267060933098	777224904155544	362597168408302	452669494478175	402559841482179	NA	243411699667571	522753120177476	145138888888889	537434130638571	252	292	292	798299357469431	819475685442225	819475685442225	124690747154874	144482929242949	144482929242949	220	161	195	778790255939143	733985000288462	761470984411521	108857001484414	796635329045027	964868876793667	0	0	0	0	0	0	0	0	0
chr9	127539437	127577164	ENSG00000185585	5219	+	OLFML2A	protein_coding	35726072054638	150092167697908	288354756490775	351519255610546	656374339100058	73597398750961	335586509733258	46149179284126	169599209113927	NA	243641359571839	522753120177476	598631698973774	-740259419891248	273	126	126	809803208296053	698868468677217	698868468677217	560920484898295	258886377645367	258886377645367	290	376	211	818487534290828	855842071326866	77279204545632	595849599342511	772549825354428	433531949866447	0	0	0	0	0	0	0	0	0
chr22	20301799	20307603	ENSG00000128185	5773	-	DGCR6L	protein_coding	915860442353754	171118935522582	164226614967024	18304627234522	751899866344778	822602004611418	350822242893639	452669494478175	316408556482452	NA	243717850262285	522753120177476	583333333333333	-777607578663552	47	22	22	558496250072116	452356195605701	452356195605701	543981481481481	25462962962963	25462962962963	45	51	60	552356195605701	570043971814109	593073733756289	520833333333333	590277777777778	694444444444444	0	0	0	0	0	0	0	0	0
chr2	101179152	101193197	ENSG00000115539	4699	+	PDCL3	protein_coding	389075358324719	196254802056468	204524239559873	123474976559438	63404384067183	741562943444259	359461185113909	456342441266487	271343017302957	NA	244011935375484	522753120177476	202702702702703	101936532486693	19	28	28	432192809488736	485798099512757	485798099512757	182692307692308	269230769230769	269230769230769	9	16	12	332192809488736	408746284125034	370043971814109	865384615384615	153846153846154	115384615384615	0	0	0	0	0	0	0	0	0
chr20	32868074	32899608	ENSG00000101444	5038	-	AHCY	protein_coding	808855735630398	172255848687108	173962218615754	268882947328357	543556982981268	80912531733992	351486514159945	452669494478175	373131179938617	NA	244030372862491	522753120177476	662698412698413	-593575631025864	156	89	89	729462074889163	649185309632967	649185309632967	1003861003861	572715572715573	572715572715573	183	148	173	752356195605701	721916852046216	744294349584873	117760617760618	952380952380952	111325611325611	0	0	0	0	0	0	0	0	0
chr2	224839829	224904036	ENSG00000135919	4321	-	SERPINE2	protein_coding	219356911478817	144716608954307	291706123345274	77370513983194	205545557615396	648756132212295	330938959926575	46149179284126	971986313865998	NA	244824626247164	522753120177476	158073056901813	660591485427784	8349	13438	13438	130275604822488	137141381702915	137141381702915	532461734693878	857015306122449	857015306122449	5468	7987	8829	124170613467603	12963618617444	131081977225358	348724489795918	509375	563073979591837	0	0	0	0	0	0	0	0	0
chr4	124317950	124324910	ENSG00000164056	487	+	SPRY1	protein_coding	396316407056912	117575357244554	281220305914269	615199952485021	698124225874167	741562943444259	319301501511679	46149179284126	206326027542667	NA	244916422491382	522753120177476	53416149068323	-904652123412519	44	21	21	549185309632967	44594316186373	44594316186373	210627094303494	100526567735759	100526567735759	56	70	35	583289001416474	614974711950468	516992500144231	268070847295357	335088559119196	167544279559598	0	0	0	0	0	0	0	0	0
chr8	72753784	72756703	ENSG00000178860	586	-	MSC	protein_coding	577956537382259	14683478943807	195628327136443	238429131861432	61902778256281	761862799671476	330938959926575	452781087269847	353430778853398	NA	2454299083382	522753120177476	164035087719298	714004445722895	49	69	69	564385618977472	612928301694497	612928301694497	374331550802139	527119938884645	527119938884645	43	38	33	54594316186373	528540221886225	508746284125034	328495034377387	290297937356761	252100840336134	0	0	0	0	0	0	0	0	0
chr12	49315301	49320257	ENSG00000134285	5154	-	FKBP11	protein_coding	842855650844578	138759329172137	201600311735188	163699424866331	629116481345866	810265688922538	325404972698761	455705320043166	301635031110005	NA	246336661574459	522753120177476	461538461538462	-111547721741994	12	6	6	370043971814109	28073549220576	28073549220576	527240773286467	263620386643234	263620386643234	13	15	24	38073549220576	4	464385618977472	571177504393673	659050966608084	105448154657293	0	0	0	0	0	0	0	0	0
chr11	65029233	65073060	ENSG00000014138	479	+	POLA2	protein_coding	641593253547024	214457905249273	16491866282569	229260086978046	637865182012076	777224904155544	365585561683221	452669494478175	347524118135122	NA	246760578519827	522753120177476	173913043478261	798366138830349	36	42	42	520945336562895	54262647547021	54262647547021	799112097669256	932297447280799	932297447280799	29	20	20	490689059560852	439231742277876	439231742277876	643729189789123	443951165371809	443951165371809	0	0	0	0	0	0	0	0	0
chr17	73747675	73761792	ENSG00000108479	6024	-	GALK1	protein_coding	449196702405845	1389145835998	252227571202094	710115063607673	723226275584985	747176827928684	325404972698761	460871498125563	223849168285665	NA	247440882659326	522753120177476	552631578947368	-855610090664825	53	26	26	575488750216347	475488750216347	475488750216347	272774060730829	13381369016984	13381369016984	54	46	90	578135971352466	555458885167764	65077946401987	277920741121976	236747297992795	463201235203294	0	0	0	0	0	0	0	0	0
chr21	47655047	47706211	ENSG00000160294	474	-	MCM3AP	protein_coding	660428544218435	235637654674713	163600688595971	412173211097625	431549893933507	781047220100108	374676378699049	452669494478175	437192498927276	NA	248632063470699	522753120177476	142342342342342	509364881826997	292	328	328	819475685442225	836194377373524	836194377373524	22171602126044	249050873196659	249050873196659	238	195	233	790086680798075	761470984411521	78703647195834	180713743356112	148063781321185	176917236142749	0	0	0	0	0	0	0	0	0
chr2	183773843	183903586	ENSG00000061676	3582	-	NCKAP1	protein_coding	4.81783e+09	429323326710792	745467208762188	164579139671144	522728546131321	743270102855487	459374575144431	534751471766815	12350373370727	NA	248899153115586	522753120177476	17257525083612	787225581225149	528	252	252	904712391211403	798299357469431	798299357469431	297146716191119	141820023636671	141820023636671	109	294	195	678135971352466	82045711442492	761470984411521	613427880015758	165456694242782	109741684956947	0	0	0	0	0	0	0	0	0
chr19	49298319	49314286	ENSG00000105552	5454	-	BCAT2	protein_coding	388795176253882	151764618910824	216046618490279	228434815790127	623673153324202	741562943444259	337082889666116	460253241127315	347136852843208	NA	250084946066055	522753120177476	572649572649573	-804275529125632	23	22	22	458496250072116	452356195605701	452356195605701	113244707040867	108321024126046	108321024126046	43	26	48	54594316186373	475488750216347	561470984411521	211718365337272	128015755785327	236336779911374	0	0	0	0	0	0	0	0	0
chr10	92979908	93044088	ENSG00000180628	3612	+	PCGF5	protein_coding	893558256575822	175714179389875	151322025952907	566749665655905	603419107245817	81716169375878	353198234574868	452669494478175	495674176057842	NA	250645734372237	522753120177476	665024630541872	-588520320134345	47	44	44	558496250072116	549185309632967	549185309632967	690871674261355	646773482287226	646773482287226	60	72	71	593073733756289	618982455888002	616992500144231	881963839482581	10583566073791	104365721005439	0	0	0	0	0	0	0	0	0
chr2	55199325	55339757	ENSG00000115310	386	-	RTN4	protein_coding	245941136890076	934771520071008	569714790220022	182169205835478	3.7605e+09	954453796154732	585164824187111	516868166158651	723867462466669	NA	251331037612704	522753120177476	819168173598553	-287768430188472	1683	1650	1650	107176764230664	106891244049133	106891244049133	934480843975569	916157690172127	916157690172127	2047	2101	1935	11	110375469539622	109188632372746	113659078289839	116657412548584	107440310938368	0	0	0	0	0	0	0	0	0
chr17	47500970	47502298	ENSG00000229944	377	-	AC004797.1	pseudogene	14130821699039	11045782341976	333367814610953	107036075302343	675496960825918	61418679329375	314020547727311	461671517281623	262168794510731	NA	251481422229767	522753120177476	563953488372093	-82635191251497	25	36	36	470043971814109	520945336562895	520945336562895	634517766497462	913705583756345	913705583756345	43	82	47	54594316186373	637503943134692	558496250072116	109137055837563	208121827411168	119289340101523	0	0	0	0	0	0	0	0	0
chr16	85805364	85833214	ENSG00000131148	4889	-	EMC8	protein_coding	38101142312828	210009003310416	191398964982915	278372150151184	55708450804912	741562943444259	364883577938823	452781087269847	377546052435814	NA	251614661634773	522753120177476	150949367088608	594064707828409	137	170	170	710852445677817	74178525148859	74178525148859	678889990089197	842418235877106	842418235877106	93	123	100	655458885167764	695419631038687	665821148275179	460852329038652	609514370664024	495540138751239	0	0	0	0	0	0	0	0	0
chr21	28208066	28217728	ENSG00000154734	4512	-	ADAMTS1	protein_coding	154681012391088	174528523801618	399392075178415	261191614109802	452580956930255	619530896544796	35311984274747	477299361035303	151907721412967	NA	251821046186913	522753120177476	167956656346749	748088972637917	233	426	426	78703647195834	873809225962049	873809225962049	87495306045813	159969958693203	159969958693203	184	146	316	753138146051631	719967234483636	830833903013941	69095005632745	548253849042433	11866316184754	0	0	0	0	0	0	0	0	0
chr1	203136939	203144941	ENSG00000133055	5762	-	MYBPH	protein_coding	159439720823522	210202741787801	273546352999261	710432016302234	646970641117781	619530896544796	364883577938823	46149179284126	223849168285665	NA	252491555542139	522753120177476	166791044776119	738041830725545	137	155	155	710852445677817	728540221886225	728540221886225	268627450980392	303921568627451	303921568627451	102	43	123	668650052718322	54594316186373	695419631038687	2	843137254901961	241176470588235	0	0	0	0	0	0	0	0	0
chr15	77712754	77777949	ENSG00000140382	3822	+	HMG20A	protein_coding	618767004631863	203421077822146	144131095925559	762917441999512	626974922716176	774541523062923	362739666129039	452669494478175	547119527551306	NA	252685111551432	522753120177476	706586826347305	-501061243112211	72	82	82	618982455888002	637503943134692	637503943134692	174249757986447	198451113262343	198451113262343	119	102	113	690689059560852	668650052718322	683289001416474	287996127783156	246853823814134	273475314617619	0	0	0	0	0	0	0	0	0
chr10	116054583	116164515	ENSG00000169129	4826	-	AFAP1L2	protein_coding	473690544185708	152675169503273	214167743229599	249282717648172	5835543469838	747176827928684	33829747612377	460253241127315	360859520888789	NA	25270741352015	522753120177476	567307692307692	-817796668779251	17	21	21	416992500144231	44594316186373	44594316186373	847457627118644	10468594217348	10468594217348	26	35	43	475488750216347	516992500144231	54594316186373	129611166500499	174476570289133	214356929212363	0	0	0	0	0	0	0	0	0
chr18	72265106	72777627	ENSG00000215421	3796	+	ZNF407	protein_coding	720870476725217	383362636473398	216279820636204	844325603711522	851711364430219	535632458078269	444784974774948	460253241127315	239006114702009	NA	253207505897003	522753120177476	182758620689655	869939459435627	51	54	54	570043971814109	578135971352466	578135971352466	155062328975372	164183642444512	164183642444512	15	50	22	4	56724253419715	452356195605701	456065673456978	152021891152326	668896321070234	0	0	0	0	0	0	0	0	0
chr3	128338817	128399918	ENSG00000163902	4698	-	RPN1	protein_coding	379122878683459	19675080835369	156330070481357	569182080494767	789164274624168	741562943444259	359461185113909	452669494478175	495674176057842	NA	253234007600301	522753120177476	726429675425039	-461104955427508	268	336	336	807146236255662	839660478118186	839660478118186	137014314928425	171779141104294	171779141104294	463	386	445	885798099512757	859618975614441	88008998999203	236707566462168	197341513292434	227505112474438	0	0	0	0	0	0	0	0	0
chr1	235824341	236046940	ENSG00000143669	3777	-	LYST	protein_coding	576784257462371	191954789106422	186820968677359	242048042883616	621933175315597	761862799671476	356793073366183	452669494478175	355214856750248	NA	253963963750567	522753120177476	171052631578947	774440299584869	36	47	47	520945336562895	558496250072116	558496250072116	602914084742924	787137832858818	787137832858818	23	23	30	458496250072116	458496250072116	495419631038687	385195109696868	385195109696868	502428403952437	0	0	0	0	0	0	0	0	0
chr11	113185251	113254266	ENSG00000149292	4307	+	TTC12	protein_coding	961177955843507	212247254912218	156876636870755	345124006757702	588750166568994	826245236116644	365349458874001	452669494478175	405023574735149	NA	25431590121706	522753120177476	5	-1	10	7	7	34594316186373	3	3	199640646835696	139748452784987	139748452784987	17	14	17	416992500144231	390689059560852	416992500144231	339389099620683	279496905569974	339389099620683	0	0	0	0	0	0	0	0	0
chr17	15848231	15879060	ENSG00000170425	4986	+	ADORA2B	protein_coding	459993746513642	110620332336574	291137149200423	991921126014408	620830520631428	747176827928684	314020547727311	46149179284126	252164155910066	NA	254744648689205	522753120177476	176923076923077	823122237915921	40	72	72	535755200461808	618982455888002	618982455888002	665557404326123	119800332778702	119800332778702	40	30	34	535755200461808	495419631038687	512928301694497	665557404326123	499168053244592	565723793677205	0	0	0	0	0	0	0	0	0
chr6	52362200	52441713	ENSG00000065308	466	-	TRAM2	protein_coding	841677831026173	129310128626265	139831088809015	137906708631353	287797117433657	810265688922538	321968990279988	452669494478175	280334591791992	NA	254786600557351	522753120177476	692033822874944	-531085544161942	2053	1306	1306	110042204663182	103520434257954	103520434257954	34262349799733	217957276368491	217957276368491	2151	2142	2448	110714623625566	110654161346765	11257977058564	358978638184246	357476635514019	408544726301736	0	0	0	0	0	0	0	0	0
chr3	20081515	20195896	ENSG00000114166	402	+	KAT2B	protein_coding	812291352197302	140769336721274	196838233513726	263741218683929	661885316746252	80912531733992	327189294503571	452781087269847	370081896000238	NA	255794005128903	522753120177476	595744680851064	-747233929620033	34	25	25	512928301694497	470043971814109	470043971814109	118715083798883	872905027932961	872905027932961	37	56	48	524792751344359	583289001416474	561470984411521	129189944134078	195530726256983	167597765363128	0	0	0	0	0	0	0	0	0
chr19	3762662	3768573	ENSG00000183617	5643	+	MRPL54	protein_coding	438506686970415	130642422802036	24305633146458	158627070907871	711229118112918	747176827928684	322343543346757	460871498125563	298252301100984	NA	256237492346535	522753120177476	601731601731602	-73280796869255	61	39	39	595419631038687	532192809488736	532192809488736	737605804111245	471584038694075	471584038694075	74	54	103	622881869049588	578135971352466	670043971814109	894800483675937	652962515114873	124546553808948	0	0	0	0	0	0	0	0	0
chr6	26365387	26378546	ENSG00000186470	4435	+	BTN3A2	protein_coding	844929461710669	210774624606309	152186111443205	50871231169593	595418014205341	810265688922538	365349458874001	452669494478175	478181824139465	NA	256601184729554	522753120177476	581081081081081	-783188610926852	15	14	14	4	390689059560852	390689059560852	302053966975433	281917035843737	281917035843737	23	24	27	458496250072116	464385618977472	48073549220576	463149416028997	483286347160693	543697140555779	0	0	0	0	0	0	0	0	0
chr22	22273793	22307209	ENSG00000100034	5532	-	PPM1F	protein_coding	915650576452343	176579869475102	156335905389081	556668285431584	637354152698371	822602004611418	353198234574868	452669494478175	495297931009629	NA	257094253168894	522753120177476	69250645994832	-530100565686638	102	83	83	668650052718322	639231742277876	639231742277876	186165358642088	151487497718562	151487497718562	122	115	150	694251450533924	685798099512757	723840473932508	222668370140537	20989231611608	273772586238365	0	0	0	0	0	0	0	0	0
chr17	74722912	74730018	ENSG00000181038	4785	+	METTL23	protein_coding	661265081605967	267968821786156	165760843352276	521489165454302	384981075494815	781047220100108	385064586500253	452669494478175	481867260617306	NA	257461073682121	522753120177476	142216981132075	508093737336885	195	204	204	761470984411521	767948009950545	767948009950545	246212121212121	257575757575758	257575757575758	150	131	143	723840473932508	704439411935845	716992500144231	189393939393939	16540404040404	180555555555556	0	0	0	0	0	0	0	0	0
chr16	30116131	30125177	ENSG00000102886	5392	-	GDPD3	protein_coding	84263872728391	109338995948824	225272203955639	208747700113134	717624142634761	810265688922538	314020547727311	460253241127315	331667481183782	NA	25791668948634	522753120177476	379310344827586	-139854937649027	5	3	3	258496250072116	2	2	10482180293501	628930817610063	628930817610063	8	14	7	316992500144231	390689059560852	3	167714884696017	293501048218029	146750524109015	0	0	0	0	0	0	0	0	0
chr16	2563871	2570219	ENSG00000185883	6018	+	ATP6V0C	protein_coding	478647456237244	126219413523041	645687891706985	58897551038445	794500745201443	504911701271801	321968990279988	523592638597083	835532844731595	NA	25821902020771	522753120177476	594183740912095	-75101896670229	1466	1065	1065	105186531556734	100579917227592	100579917227592	164165733482643	11926091825308	11926091825308	1895	1050	3107	108887432488983	100375469539622	116017707884077	212206047032475	117581187010078	347928331466965	0	0	0	0	0	0	0	0	0
chr16	2546033	2570219	ENSG00000260272	5806	+	RP11-20I23.1	protein_coding	478647456237244	126274917658267	645687891706985	58897551038445	794500745201443	504911701271801	321968990279988	523592638597083	835532844731595	NA	258241967696098	522753120177476	594183740912095	-75101896670229	1466	1065	1065	105186531556734	100579917227592	100579917227592	164165733482643	11926091825308	11926091825308	1895	1050	3107	108887432488983	100375469539622	116017707884077	212206047032475	117581187010078	347928331466965	0	0	0	0	0	0	0	0	0
chr1	26605667	26608007	ENSG00000142669	6177	+	SH3BGRL3	protein_coding	486884263205655	136205774774121	239796316374995	160903117397766	694878626653492	747866839120191	324102722319003	460871498125563	300527292517491	NA	258347371407642	522753120177476	668112798264642	-581836399734437	382	271	271	858120058192496	808746284125034	808746284125034	523287671232877	371232876712329	371232876712329	411	363	609	868650052718322	85077946401987	925266543245025	563013698630137	497260273972603	834246575342466	0	0	0	0	0	0	0	0	0
chr17	61086917	61505060	ENSG00000170921	3768	+	TANC2	protein_coding	85444514608474	14652479680368	202305357712043	211634287769465	693218042649082	812434656776145	330938959926575	455796544878829	334253802827395	NA	259242551054602	522753120177476	578947368421053	-788495894806288	33	22	22	508746284125034	452356195605701	452356195605701	356333009394234	237555339596156	237555339596156	34	51	48	512928301694497	570043971814109	561470984411521	367130979375877	550696469063816	518302559118886	0	0	0	0	0	0	0	0	0
chr3	121488610	121553926	ENSG00000173226	3652	-	IQCB1	protein_coding	278872125178668	182197450390332	194437490700976	42296165875192	727264792468668	690533714518772	356034554977844	452781087269847	44378357062689	NA	259494988941159	522753120177476	634146341463415	-657112286476991	26	39	39	475488750216347	532192809488736	532192809488736	111016225448335	166524338172502	166524338172502	65	49	50	604439411935845	564385618977472	56724253419715	277540563620837	209222886421862	213492741246798	0	0	0	0	0	0	0	0	0
chr20	30193086	30194318	ENSG00000125968	5856	+	ID1	protein_coding	303908047512241	10267027603538	125894689778432	100680425440488	48029514150811	474789002834946	306817565818078	591447629702807	414199270262167	NA	259976109332661	522753120177476	20392749244713	102805628513098	79	298	298	632192809488736	82240016741981	82240016741981	902857142857143	340571428571429	340571428571429	95	120	116	658496250072116	691886323727459	68703647195834	108571428571429	137142857142857	132571428571429	0	0	0	0	0	0	0	0	0
chr14	100842755	100996640	ENSG00000176473	4607	+	WDR25	protein_coding	313564419037598	146586149170183	31874083792334	467327541585863	698611658589081	702271585351195	330938959926575	46149179284126	184781609906972	NA	260360956721408	522753120177476	466666666666667	-109953567355091	22	10	10	452356195605701	34594316186373	34594316186373	769769069279216	349895031490553	349895031490553	29	16	45	490689059560852	408746284125034	552356195605701	10146955913226	559832050384884	157452764170749	0	0	0	0	0	0	0	0	0
chr16	90071273	90086536	ENSG00000003249	5939	-	DBNDD1	protein_coding	889471335706336	183295148812939	180106353072376	211474933369477	749890957473941	816653772026011	356034554977844	452669494478175	334253802827395	NA	260693308429671	522753120177476	617647058823529	-695145418471579	73	37	37	620945336562895	524792751344359	524792751344359	341121495327103	172897196261682	172897196261682	82	68	88	637503943134692	610852445677817	64757334309664	383177570093458	317757009345794	411214953271028	0	0	0	0	0	0	0	0	0
chr10	134020996	134145351	ENSG00000165752	551	-	STK32C	protein_coding	455347137893321	176937119342283	282704684881844	891667634003045	46175969261671	747176827928684	353198234574868	46149179284126	244012459841809	NA	261177302173915	522753120177476	155764411027569	639365644830139	313	465	465	829462074889163	886418614465428	886418614465428	164563617245005	244479495268139	244479495268139	354	202	242	847167521439204	766533591718518	792481250360578	186119873817035	106203995793901	127234490010515	0	0	0	0	0	0	0	0	0
chr20	37075221	37079564	ENSG00000174365	532	+	SNHG11	processed_transcript	204080588759948	168359394914785	318493619482614	657322260682853	619121419194136	6483156828101	348580631249647	46149179284126	21405465280601	NA	261198074522558	522753120177476	174375	802193216941825	63	108	108	6	676818432477693	676818432477693	73943661971831	126760563380282	126760563380282	48	72	40	561470984411521	618982455888002	535755200461808	563380281690141	845070422535211	469483568075117	0	0	0	0	0	0	0	0	0
chr8	145737950	145739056	ENSG00000265393	6612	+	CTD-2517M22.17	antisense	715749564650071	963146202923609	268528216496178	158380879924955	683073618925655	792700400732159	29570025961401	46149179284126	298252301100984	NA	261229746058664	522753120177476	366666666666667	-144745897697122	5	3	3	258496250072116	2	2	253807106598985	152284263959391	152284263959391	9	15	6	332192809488736	4	28073549220576	456852791878173	761421319796954	304568527918782	0	0	0	0	0	0	0	0	0
chr10	70100864	70167051	ENSG00000204130	4087	-	RUFY2	protein_coding	360771562504711	147526345236546	248443488360578	187055020748928	65980390034089	73597398750961	331049118710808	460871498125563	316748968234516	NA	261828709360523	522753120177476	549019607843137	-865070419913891	18	19	19	424792751344359	432192809488736	432192809488736	340264650283554	359168241965974	359168241965974	32	23	47	504439411935845	458496250072116	558496250072116	604914933837429	434782608695652	888468809073724	0	0	0	0	0	0	0	0	0
chr14	31569318	31677010	ENSG00000092148	3935	-	HECTD1	protein_coding	340587814032723	271452030432089	198251733100751	428113512793833	391822500195617	720100528005915	386583004773756	452781087269847	445888352312361	NA	262375388054878	522753120177476	14349593495935	521009867931941	244	231	231	793663793900257	785798099512757	785798099512757	612603565151896	579964850615114	579964850615114	139	171	182	712928301694497	74262647547021	751569983828404	348983178508662	429324629676124	456942003514939	0	0	0	0	0	0	0	0	0
chr2	240323130	240324058	ENSG00000222020	6405	+	AC062017.1	protein_coding	660681943938169	21633700321959	170923871974819	388401927616012	622022942142478	781047220100108	366038242317394	452669494478175	428770714726012	NA	262749329950527	522753120177476	155725190839695	639002340434045	60	72	72	593073733756289	618982455888002	618982455888002	19047619047619	228571428571429	228571428571429	47	44	40	558496250072116	549185309632967	535755200461808	149206349206349	13968253968254	126984126984127	0	0	0	0	0	0	0	0	0
chr10	77160759	77168738	ENSG00000237149	6033	+	ZNF503-AS2	processed_transcript	577450405285392	211144195838083	182736273434766	307218225375925	644176123955444	761862799671476	365349458874001	452669494478175	391713819737139	NA	262995355543388	522753120177476	170769230769231	772048053321651	33	39	39	508746284125034	532192809488736	532192809488736	32901296111665	388833499501496	388833499501496	19	24	22	432192809488736	464385618977472	452356195605701	189431704885344	239282153539382	219341974077767	0	0	0	0	0	0	0	0	0
chr5	41904290	41921738	ENSG00000205765	3601	+	C5orf51	protein_coding	576561338467994	189414907364787	19038705835188	40254797861212	566602403188368	761862799671476	356034554977844	452781087269847	435429198249849	NA	263201620316912	522753120177476	591836734693878	-756728848987636	16	21	21	408746284125034	44594316186373	44594316186373	327533265097236	429887410440123	429887410440123	27	36	35	48073549220576	520945336562895	516992500144231	552712384851587	736949846468782	716479017400205	0	0	0	0	0	0	0	0	0
chr8	21995533	21999464	ENSG00000168476	6211	-	REEP4	protein_coding	26396951906908	307983432029384	572868296989662	45623441350608	597481442696493	177009494888035	412953301585836	516868166158651	184781609906972	NA	263236594668889	522753120177476	617334423548651	-695875854314946	127	314	314	7	829920801838728	829920801838728	923636363636364	228363636363636	228363636363636	587	294	342	919967234483636	82045711442492	842206476617281	426909090909091	213818181818182	248727272727273	0	0	0	0	0	0	0	0	0
chr3	44626380	44689963	ENSG00000186448	402	+	ZNF197	protein_coding	717463424756969	201512006896894	194969953468542	194556215142115	650028958723958	792700400732159	362209483971901	452781087269847	322422930902273	NA	263247886558035	522753120177476	183018867924528	871992387623928	27	35	35	48073549220576	516992500144231	516992500144231	676014021031547	876314471707561	876314471707561	23	13	17	458496250072116	38073549220576	416992500144231	57586379569354	325488232348523	42563845768653	0	0	0	0	0	0	0	0	0
chr6	125541108	125623282	ENSG00000111906	4013	-	HDDC2	protein_coding	181431563667979	125580390591139	29258655525508	204104737675346	70120684542056	627234834395013	321968990279988	46149179284126	328430335383197	NA	263347568350312	522753120177476	674979218620116	-5670850099909	248	282	282	796000193206808	814465824283188	814465824283188	940819423368741	106980273141123	106980273141123	447	469	287	88073549220576	8876516946565	816992500144231	169575113808801	177921092564492	108877086494689	0	0	0	0	0	0	0	0	0
chrX	55207824	55208944	ENSG00000256045	3898	-	MTRNR2L10	protein_coding	350077968801598	225730983975169	19181998835291	312610825577366	693648733382903	734806512066211	372948089538715	452781087269847	392374605487206	NA	265263208045466	522753120177476	162626262626263	701560258035007	51	55	55	570043971814109	58073549220576	58073549220576	964083175803403	103969754253308	103969754253308	26	42	31	475488750216347	54262647547021	5	491493383742911	793950850661626	586011342155009	0	0	0	0	0	0	0	0	0
chr7	6448757	6523821	ENSG00000164535	4819	-	DAGLB	protein_coding	252601591130308	970907277730333	504409231918748	186521281481464	627348418554912	657387248743693	296607366874945	501956623761535	130538114498087	NA	265774118326552	522753120177476	206666666666667	104730571477836	25	65	65	470043971814109	604439411935845	604439411935845	804375804375804	209137709137709	209137709137709	34	16	25	512928301694497	408746284125034	470043971814109	109395109395109	514800514800515	804375804375804	0	0	0	0	0	0	0	0	0
chr21	36160098	37376965	ENSG00000159216	4154	-	RUNX1	protein_coding	533179105408525	179584930766609	241011781483721	976046116177153	758723323236179	759221301863058	356034554977844	460871498125563	251892753537983	NA	267861403403203	522753120177476	183333333333333	874469117916141	35	54	54	516992500144231	578135971352466	578135971352466	427089688834655	658938377059182	658938377059182	39	19	20	532192809488736	432192809488736	439231742277876	475899938987187	231848688224527	24405125076266	0	0	0	0	0	0	0	0	0
chr12	56735381	56753939	ENSG00000170581	4777	-	STAT2	protein_coding	873067728088778	217871292014656	137100342205827	774750050066664	807998247511041	813010388540935	366844131793299	452669494478175	550632257809844	NA	268063379861843	522753120177476	741228070175439	-432010577882557	285	280	280	815987133677839	813442632022093	813442632022093	923824959481361	907617504051864	907617504051864	381	349	410	857742882803575	845121111183233	868299458368168	123500810372771	113128038897893	13290113452188	0	0	0	0	0	0	0	0	0
chr20	2844830	3019722	ENSG00000132670	4304	+	PTPRA	protein_coding	697293241982379	157103748181802	202379279366066	307453282328903	718513705558439	789688130705228	342567569345948	455796544878829	391713819737139	NA	268610393999011	522753120177476	608108108108108	-717600269299275	38	26	26	528540221886225	475488750216347	475488750216347	219526285384171	150202195262854	150202195262854	60	48	40	593073733756289	561470984411521	535755200461808	346620450606586	277296360485269	231080300404391	0	0	0	0	0	0	0	0	0
chr3	4344988	4359251	ENSG00000170364	402	+	SETMAR	protein_coding	665544745888353	180244259257569	250569568597995	87829109430707	646486716037529	781540027404956	356034554977844	460871498125563	241094072191764	NA	268748306839704	522753120177476	252941176470588	133880191345176	9	17	17	332192809488736	416992500144231	416992500144231	349243306169965	659681800543267	659681800543267	9	4	4	332192809488736	232192809488736	232192809488736	349243306169965	155219247186651	155219247186651	0	0	0	0	0	0	0	0	0
chr8	124238431	124279627	ENSG00000259305	4086	-	ZHX1-C8ORF76	protein_coding	124097785689419	924619880886688	516815462324753	543288290049542	537496141098237	61418679329375	28974431156114	507669657953458	193148437937586	NA	268957507617432	522753120177476	511450381679389	-967333811079678	19	24	24	432192809488736	464385618977472	464385618977472	396659707724426	501043841336117	501043841336117	22	61	48	452356195605701	595419631038687	561470984411521	459290187891441	127348643006263	100208768267223	0	0	0	0	0	0	0	0	0
chr1	110753965	110825722	ENSG00000116396	4953	+	KCNC4	protein_coding	556029723038088	197786693642952	242797834822195	712791469261597	788223843030076	761862799671476	359511542406673	460871498125563	223849168285665	NA	269259469163458	522753120177476	475609756097561	-107214978575584	23	8	8	458496250072116	316992500144231	316992500144231	988822012037833	343938091143594	343938091143594	37	18	27	524792751344359	424792751344359	48073549220576	159071367153912	773860705073087	116079105760963	0	0	0	0	0	0	0	0	0
chr19	50372295	50381716	ENSG00000204673	5968	-	AKT1S1	protein_coding	108026136656502	129188909968434	972068407610421	517723605204054	695414926469032	333314644653638	321968990279988	558685127401412	829836978627069	NA	270130690723955	522753120177476	545362903225806	-87471152656006	233	154	154	78703647195834	727612440527424	727612440527424	139772045590882	92381523695261	92381523695261	480	131	381	890989308377004	704439411935845	857742882803575	287942411517696	785842831433713	228554289142172	0	0	0	0	0	0	0	0	0
chr13	49822047	49867618	ENSG00000102543	3844	+	CDADC1	protein_coding	469062273718292	23061777666197	192853097589211	293208736969435	668378425389522	747176827928684	373240402698592	452781087269847	386790957840993	NA	270485220804606	522753120177476	16	678071905112638	64	68	68	602236781302845	610852445677817	610852445677817	225510923185342	239605355884426	239605355884426	49	45	31	564385618977472	552356195605701	5	172656800563777	158562367864693	1092318534179	0	0	0	0	0	0	0	0	0
chr17	56378592	56406152	ENSG00000005379	5785	-	BZRAP1	protein_coding	102545041876871	213751326400736	171222261710629	237912750375601	796693779661243	835736080083517	365585561683221	452669494478175	353430778853398	NA	270875121332999	522753120177476	568807339449541	-813988014390051	32	15	15	504439411935845	4	4	131633072809543	617030028794735	617030028794735	38	31	40	528540221886225	5	535755200461808	156314273961333	127519539284245	164541341011929	0	0	0	0	0	0	0	0	0
chr17	79885705	79888629	ENSG00000265688	6554	+	MAFG-AS1	antisense	952273498815349	197181350681023	157903952609741	607412768729786	708115913765778	826245236116644	359461185113909	452669494478175	503221372461695	NA	271400798283301	522753120177476	660919540229885	-597453444904353	43	36	36	54594316186373	520945336562895	520945336562895	109137055837563	913705583756345	913705583756345	64	53	57	602236781302845	575488750216347	585798099512757	16243654822335	134517766497462	144670050761421	0	0	0	0	0	0	0	0	0
chr11	57174427	57195053	ENSG00000134802	4817	-	SLC43A3	protein_coding	463507203043272	266054540540962	177955344976647	405031927875771	613162821364996	747176827928684	385064586500253	452669494478175	436066498558756	NA	271655838948293	522753120177476	139951179820993	484923649216799	606	557	557	924555270625568	912412131182919	912412131182919	179396092362345	164890467732386	164890467732386	451	384	394	882017896241519	858871463558226	862570884306447	133510953226761	113676731793961	116637063351095	0	0	0	0	0	0	0	0	0
chr1	115590632	115632121	ENSG00000134198	4344	-	TSPAN2	protein_coding	787304027852184	11166269841058	83760894774916	47749694203908	506260369746062	535632458078269	314020547727311	547354233057014	775429902453463	NA	271763589159402	522753120177476	198477157360406	988972977850976	55	168	168	58073549220576	740087943628218	740087943628218	205530642750374	62780269058296	62780269058296	57	50	90	585798099512757	56724253419715	65077946401987	213004484304933	186846038863976	336322869955157	0	0	0	0	0	0	0	0	0
chr22	44888452	44894178	ENSG00000188636	5628	-	LDOC1L	protein_coding	107398902809955	193478216909274	149399190596392	565153957558011	869887472726616	837327749964013	358502941222947	452669494478175	495674176057842	NA	272899617299645	522753120177476	728687415426252	-456628019601943	421	328	328	872109918870719	836194377373524	836194377373524	943523083818915	735096369341103	735096369341103	513	477	488	900562454919388	890086680798075	893369065495223	114970865082922	10690273419991	109367996414164	0	0	0	0	0	0	0	0	0
chr8	42396298	42409603	ENSG00000176209	4424	+	SMIM19	protein_coding	67191972677155	215858443412243	592524154168959	50921808362794	623357999001944	25129797781256	365951223707953	516868166158651	187748796184769	NA	273064098051587	522753120177476	16996336996337	76522385420772	236	114	114	788874324889826	684549005094437	684549005094437	891575368341519	430676237249717	430676237249717	97	104	72	661470984411521	671424551766612	618982455888002	366452587835285	39289761994711	272006044578768	0	0	0	0	0	0	0	0	0
chr19	45882892	45909607	ENSG00000104881	5344	-	PPP1R13L	protein_coding	738607925630773	268003953819249	288574976833331	112736902804519	769391493982231	535632458078269	385064586500253	46149179284126	263991311154132	NA	273082045558498	522753120177476	185074626865672	888107119929103	52	36	36	57279204545632	520945336562895	520945336562895	335917312661499	232558139534884	232558139534884	12	30	25	370043971814109	495419631038687	470043971814109	775193798449612	193798449612403	161498708010336	0	0	0	0	0	0	0	0	0
chr13	49882786	50018262	ENSG00000102547	3839	-	CAB39L	protein_coding	390980646280981	266025389719116	197936256493302	227490392476785	709429893882602	741562943444259	385064586500253	452781087269847	347056418287821	NA	274201442952285	522753120177476	175384615384615	810522201136287	34	40	40	512928301694497	535755200461808	535755200461808	101613867304244	119545726240287	119545726240287	18	29	18	424792751344359	490689059560852	424792751344359	537955768081291	86670651524208	537955768081291	0	0	0	0	0	0	0	0	0
chr1	235490665	235507847	ENSG00000152904	4309	+	GGPS1	protein_coding	816107947940318	226056827101995	151090407881638	816203395703275	683060956374343	810265688922538	372948089538715	452669494478175	560360390213897	NA	275234890044582	522753120177476	694690265486726	-525558213523561	51	53	53	570043971814109	575488750216347	575488750216347	198907956318253	206708268330733	206708268330733	78	68	80	63037807481771	610852445677817	633985000288462	304212168486739	265210608424337	31201248049922	0	0	0	0	0	0	0	0	0
chr17	65713949	65740647	ENSG00000130935	4057	+	NOL11	protein_coding	626235263217814	2789819892137	184289087904919	44809299945428	475357700832391	777224904155544	392163520600853	452669494478175	45608230799657	NA	277126560450376	522753120177476	14070351758794	492658396401318	354	383	383	847167521439204	858496250072116	858496250072116	104579025110783	11314623338257	11314623338257	279	270	247	812928301694497	808214904135387	795419631038687	824224519940916	797636632200886	729689807976366	0	0	0	0	0	0	0	0	0
chr19	36803969	36822620	ENSG00000232677	4572	-	LINC00665	lincRNA	968085030395752	191021511165413	189916299645736	303339323769625	702359283046249	826245236116644	356034554977844	452781087269847	391713819737139	NA	277208048390465	522753120177476	595238095238095	-748461233004036	31	22	22	5	452356195605701	452356195605701	300970873786408	213592233009709	213592233009709	34	44	48	512928301694497	549185309632967	561470984411521	330097087378641	427184466019417	466019417475728	0	0	0	0	0	0	0	0	0
chr12	49047184	49076021	ENSG00000139620	4197	-	KANSL2	protein_coding	222956052894063	231486776466668	227522918957076	318805821748779	668822749066824	649593338000635	37395416166906	460253241127315	394958753316929	NA	277517270354157	522753120177476	15859375	665335917185176	81	61	61	635755200461808	595419631038687	595419631038687	277397260273973	208904109589041	208904109589041	45	47	36	552356195605701	558496250072116	520945336562895	154109589041096	160958904109589	123287671232877	0	0	0	0	0	0	0	0	0
chr17	41196312	41277500	ENSG00000012048	4293	-	BRCA1	protein_coding	833414750758314	245249477035565	18752130100001	146986761454396	868326671978511	810265688922538	382432319215141	452669494478175	288871116221363	NA	277927399263501	522753120177476	562043795620438	-831245542265625	43	17	17	54594316186373	416992500144231	416992500144231	520329138431752	205711519845111	205711519845111	54	39	44	578135971352466	532192809488736	549185309632967	653436592449177	471926427879961	5324298160697	0	0	0	0	0	0	0	0	0
chr1	203274619	203278730	ENSG00000159388	5333	+	BTG2	protein_coding	279224776708225	148344945751678	132653780119363	4.44731e+09	642981052305096	453446341333278	332281909340691	597087261830802	288887933523854	NA	277985638922362	522753120177476	309375	162935662007961	7	46	46	3	555458885167764	555458885167764	296484540448962	194832698009318	194832698009318	10	18	4	34594316186373	424792751344359	232192809488736	423549343498518	762388818297332	169419737399407	0	0	0	0	0	0	0	0	0
chr14	100437786	100610573	ENSG00000196405	4548	+	EVL	protein_coding	597521773818335	254193635758454	185284118065176	341738053947376	653676020428304	767383053310128	385064586500253	452669494478175	405023574735149	NA	278796764801107	522753120177476	170491803278689	769702380578206	34	35	35	512928301694497	516992500144231	516992500144231	521712444376247	537056928034372	537056928034372	18	20	23	424792751344359	439231742277876	458496250072116	276200705846248	306889673162498	352923124136873	0	0	0	0	0	0	0	0	0
chr5	179720245	179722253	ENSG00000248367	5167	+	CTB-129O4.1	antisense	966576360210589	227323353389812	175618327898584	398789008951146	636524826981517	826245236116644	372948089538715	452669494478175	434704005072556	NA	278952556607062	522753120177476	487804878048781	-103562390973072	8	6	6	316992500144231	28073549220576	28073549220576	406091370558376	304568527918782	304568527918782	14	11	16	390689059560852	358496250072116	408746284125034	710659898477157	558375634517767	812182741116751	0	0	0	0	0	0	0	0	0
chr10	104153867	104162281	ENSG00000077150	6137	+	NFKB2	protein_coding	708426932005255	162965291210174	295093532483967	607954802644371	68167961361676	790894410470432	34405920308157	46149179284126	206326027542667	NA	27936168076017	522753120177476	4	-132192809488736	12	4	4	370043971814109	232192809488736	232192809488736	785854616895874	261951538965291	261951538965291	10	15	25	34594316186373	4	470043971814109	654878847413229	982318271119843	163719711853307	0	0	0	0	0	0	0	0	0
chr10	5077546	5149878	ENSG00000196139	404	+	AKR1C3	protein_coding	150146623150291	2046626465505	40301834490676	546644520458329	471009557493081	615651037515246	362798269207404	477850122195711	193148437937586	NA	279446983758566	522753120177476	160689655172414	684277054639346	273	446	446	809803208296053	880413102118332	880413102118332	198689956331878	324599708879185	324599708879185	160	261	304	733091687811462	803342300153745	825266543245025	116448326055313	189956331877729	221251819505095	0	0	0	0	0	0	0	0	0
chr1	181003067	181031074	ENSG00000153029	4615	+	MR1	protein_coding	490300531189404	158649628390935	24187939214946	25044698869399	719551602192995	748642466737208	342567569345948	460871498125563	361100085801546	NA	279633537895605	522753120177476	603658536585366	-728195384538474	41	29	29	539231742277876	490689059560852	490689059560852	56442731277533	399229074889868	399229074889868	67	38	59	608746284125034	528540221886225	590689059560852	922356828193833	523127753303965	812224669603524	0	0	0	0	0	0	0	0	0
chr5	150088002	150138671	ENSG00000132912	3873	-	DCTN4	protein_coding	831301639976658	187383737098472	186206496231394	630423625923331	590535978601052	810265688922538	356034554977844	452669494478175	511019558083966	NA	280155925363465	522753120177476	71280276816609	-48842515531746	140	136	136	713955135239879	709803208296053	709803208296053	309803053772959	300951537950874	300951537950874	166	217	195	738370429247405	776818432477693	761470984411521	367337906616508	480194733348086	431511396326621	0	0	0	0	0	0	0	0	0
chr1	184356192	184598154	ENSG00000116667	4026	+	C1orf21	protein_coding	106088554412811	192828896061105	183421077665174	43304415104331	650634635121634	837178165989791	357878832358822	452669494478175	449506384539658	NA	280489642240758	522753120177476	706467661691542	-501304571674247	302	204	204	824317398347295	767948009950545	767948009950545	300348085529587	202884137245152	202884137245152	336	301	368	839660478118186	823840473932508	85274770060604	334162108403779	299353555445052	365987071108901	0	0	0	0	0	0	0	0	0
chr19	18682540	18688360	ENSG00000221983	5324	+	UBA52	protein_coding	477068145671141	161682656623385	324011919584055	381393201352714	869673111946926	747176827928684	34405920308157	46149179284126	172890140887871	NA	281593683402075	522753120177476	651203391944133	-618819880651392	2348	1437	1437	111978309980122	104898479604393	104898479604393	827926657263752	506699576868829	506699576868829	2053	2274	3692	110042204663182	111516508299734	118505775472056	723906911142454	801833568406206	130183356840621	0	0	0	0	0	0	0	0	0
chr14	103985996	103989448	ENSG00000166165	704	-	CKB	protein_coding	985260375221786	205467432006974	18093455814249	606181760491996	555361691238077	830357131504338	362798269207404	452669494478175	502788661827433	NA	281830998615697	522753120177476	707779886148008	-498627331381977	141	116	116	714974711950468	68703647195834	68703647195834	734757686294945	604481500781657	604481500781657	178	192	157	748381577726426	759245703726808	73037807481771	927566440854612	100052110474205	81813444502345	0	0	0	0	0	0	0	0	0
chr12	132195626	132284282	ENSG00000061936	4645	+	SFSWAP	protein_coding	111468637411891	188707973176301	173727545955654	542593600087239	706967344238603	846188437968642	356034554977844	452669494478175	48889936785763	NA	282272917777248	522753120177476	678445229681979	-559695742110726	78	57	57	63037807481771	585798099512757	585798099512757	217633928571429	159040178571429	159040178571429	88	104	91	64757334309664	671424551766612	652356195605701	245535714285714	290178571428571	25390625	0	0	0	0	0	0	0	0	0
chr7	44915896	44924960	ENSG00000146676	4058	-	PURB	protein_coding	37725094257673	212086834898116	259622989273682	190402682198817	571042421287286	741562943444259	365349458874001	46149179284126	319721075333033	NA	282776036193225	522753120177476	154437869822485	6270265602877	138	192	192	711894107272351	759245703726808	759245703726808	170097374584001	236657216812523	236657216812523	111	135	92	68073549220576	708746284125034	653915881110803	13681745346974	166399605571305	113398249722667	0	0	0	0	0	0	0	0	0
chr18	47087069	47119272	ENSG00000101670	4897	+	LIPG	protein_coding	689560684683635	134241501987749	34925389855159	86856503035501	472270859560316	789688130705228	322343543346757	467469604729638	241094072191764	NA	282814022019752	522753120177476	283333333333333	150250034052918	6	14	14	28073549220576	390689059560852	390689059560852	17996400719856	419916016796641	419916016796641	4	3	5	232192809488736	2	258496250072116	11997600479904	899820035992801	1499700059988	0	0	0	0	0	0	0	0	0
chr9	130556876	130576606	ENSG00000136877	535	+	FPGS	protein_coding	134700335918579	124739702215344	460279670375545	613169100747761	646909600333343	61418679329375	321968990279988	492863638862635	206326027542667	NA	283188559909403	522753120177476	619870410367171	-689961456584549	234	170	170	7876516946565	74178525148859	74178525148859	744985673352436	541228907991086	541228907991086	337	176	413	840087943628218	7467605550083	869348695749932	107290671760586	560331104743712	131486787647246	0	0	0	0	0	0	0	0	0
chr21	43619799	43717354	ENSG00000160179	5102	+	ABCG1	protein_coding	49551908792137	245450201376882	205473025289794	318820066150143	641784850499619	748642466737208	382432319215141	456342441266487	394958753316929	NA	283804817020885	522753120177476	186111111111111	89616418901546	23	22	22	458496250072116	452356195605701	452356195605701	140243902439024	134146341463415	134146341463415	9	12	15	332192809488736	370043971814109	4	548780487804878	731707317073171	914634146341463	0	0	0	0	0	0	0	0	0
chr5	179289066	179334859	ENSG00000197226	5422	-	TBC1D9B	protein_coding	315568042074673	298279231924023	219279479001625	439651848200161	434254999219523	703469635258892	406331377528288	460253241127315	453315213908637	NA	283914310009971	522753120177476	14162962962963	502123116042555	352	302	302	846352437327118	824317398347295	824317398347295	923884514435696	792650918635171	792650918635171	215	243	217	775488750216347	793073733756289	776818432477693	564304461942257	637795275590551	569553805774278	0	0	0	0	0	0	0	0	0
chr1	161154098	161168846	ENSG00000158859	5148	-	ADAMTS4	protein_coding	102215766169798	226747161749388	178295208775657	503650614688672	584622899383195	835736080083517	372948089538715	452669494478175	476041181225858	NA	284072877893342	522753120177476	584415584415584	-774933444365227	17	14	14	416992500144231	390689059560852	390689059560852	214213709677419	176411290322581	176411290322581	24	28	25	464385618977472	485798099512757	470043971814109	30241935483871	352822580645161	315020161290323	0	0	0	0	0	0	0	0	0
chr11	69467844	69490184	ENSG00000149716	5352	-	ORAOV1	protein_coding	517356123795804	188888728486201	255426621653871	229486433544097	553554724174392	754808751987145	356034554977844	460871498125563	347524118135122	NA	284475185379935	522753120177476	151923076923077	603341030036011	141	206	206	714974711950468	769348695749933	769348695749933	32103825136612	469034608378871	469034608378871	111	119	134	68073549220576	690689059560852	707681559705083	252732240437158	270947176684882	305100182149362	0	0	0	0	0	0	0	0	0
chr1	89445139	89458643	ENSG00000213516	4118	-	RBMXL1	protein_coding	794820434104851	211698488456621	189244687499705	461813496584326	650817581574902	803352937538182	365349458874001	452781087269847	456341246985089	NA	284922930156903	522753120177476	622047244094488	-684903938595063	29	25	25	490689059560852	470043971814109	470043971814109	807349665924276	695991091314031	695991091314031	48	43	36	561470984411521	54594316186373	520945336562895	133630289532294	119710467706013	10022271714922	0	0	0	0	0	0	0	0	0
chr9	129567285	129600489	ENSG00000169155	4182	+	ZBTB43	protein_coding	600559555372187	136290157902741	267148498078612	257049001224971	651634264425298	767383053310128	324102722319003	46149179284126	36605938193272	NA	285235489335759	522753120177476	635036496350365	-655088587111798	64	55	55	602236781302845	58073549220576	58073549220576	136431464506502	117245789810275	117245789810275	69	117	88	612928301694497	688264304936184	64757334309664	147090172671072	249413771050949	18759326369644	0	0	0	0	0	0	0	0	0
chr1	200708686	200829832	ENSG00000118200	3769	+	CAMSAP2	protein_coding	948997621809585	227792289832415	171595488556633	779944379942982	548259938523853	826245236116644	372948089538715	452669494478175	5519537578702	NA	28535864274399	522753120177476	715328467153285	-483322238845318	98	98	98	662935662007961	662935662007961	662935662007961	245737211634905	245737211634905	245737211634905	123	140	148	695419631038687	713955135239879	721916852046216	308425275827482	351053159478435	37111334002006	0	0	0	0	0	0	0	0	0
chr6	170884383	170893780	ENSG00000071994	4164	-	PDCD2	protein_coding	651780729056059	280430816078291	192743011644691	423377678595037	507130220271436	777224904155544	393304219549803	452781087269847	44378357062689	NA	285777476414884	522753120177476	141183723797781	497573778767033	353	396	396	8467605550083	863299519714296	863299519714296	599728168535508	672782874617737	672782874617737	290	273	248	818487534290828	809803208296053	796000193206808	492694529391777	463812436289501	421338769962623	0	0	0	0	0	0	0	0	0
chr8	144686083	144691943	ENSG00000104524	6074	-	PYCRL	protein_coding	295385239580725	134006233174431	390360774325569	563953110866489	716478578250611	697227053552859	322343543346757	474143034813234	196618906619045	NA	285811783177357	522753120177476	508064516129032	-976916386886959	29	17	17	490689059560852	416992500144231	416992500144231	927703134996801	54382597568778	54382597568778	31	26	67	5	475488750216347	608746284125034	991682661548304	831733845169546	214331413947537	0	0	0	0	0	0	0	0	0
chr17	26794814	26795460	ENSG00000183405	4637	+	RPS7P1	pseudogene	28340806930945	189003548579872	290044583699474	299225095413896	16522452800981	694328272229345	356034554977844	46149179284126	156437840030939	NA	285923397098882	522753120177476	15401766933109	623095870362111	2853	4065	4065	114787696194758	119893944998447	119893944998447	12244635193133	174463519313305	174463519313305	2689	2731	1711	11393390457444	114157417682901	107414669864011	115407725321888	117210300429185	734334763948498	0	0	0	0	0	0	0	0	0
chr19	676392	683385	ENSG00000070404	6496	+	FSTL3	protein_coding	433159321038083	201912271084644	317707096081763	441605088044966	749378435537953	747176827928684	362209483971901	46149179284126	184781609906972	NA	286485862761833	522753120177476	474747474747475	-107476776840197	27	10	10	48073549220576	34594316186373	34594316186373	114991482112436	425894378194208	425894378194208	24	22	53	464385618977472	452356195605701	575488750216347	10221465076661	936967632027257	22572402044293	0	0	0	0	0	0	0	0	0
chr3	149095565	149104370	ENSG00000240541	4826	+	TM4SF1-AS1	antisense	149919251290436	657942335160539	744747873503986	162454754716637	730496375307741	615651037515246	251316999375218	534751471766815	12350373370727	NA	286523853881477	522753120177476	357142857142857	-148542682717024	8	6	6	316992500144231	28073549220576	28073549220576	402010050251256	301507537688442	301507537688442	6	27	23	28073549220576	48073549220576	458496250072116	301507537688442	135678391959799	115577889447236	0	0	0	0	0	0	0	0	0
chr20	327426	340304	ENSG00000125841	5194	+	NRSN2	protein_coding	101098452411741	188742995330066	220889160902358	174739734661847	740062885769323	835736080083517	356034554977844	460253241127315	311203146493004	NA	286568559642871	522753120177476	425	-123446525363702	11	3	3	358496250072116	2	2	521080056845097	142112742775936	142112742775936	15	16	9	4	408746284125034	332192809488736	710563713879678	757934628138323	426338228327807	0	0	0	0	0	0	0	0	0
chr17	38599702	38613983	ENSG00000141753	5301	+	IGFBP4	protein_coding	698263839759808	161092888470938	305958084408861	107059692459414	549608744129833	789688130705228	34405920308157	46149179284126	262168794510731	NA	287599481340443	522753120177476	46969696969697	-109019780897158	15	8	8	4	316992500144231	316992500144231	111524163568773	594795539033457	594795539033457	14	30	22	390689059560852	495419631038687	452356195605701	104089219330855	223048327137546	163568773234201	0	0	0	0	0	0	0	0	0
chr1	159931008	159948851	ENSG00000224259	4525	+	LINC01133	lincRNA	109087123855114	19916182153624	186436274624559	357487892328158	769529226207394	843482673998932	361478706088276	452669494478175	412347249263002	NA	287895503750919	522753120177476	629213483146067	-668378508908794	52	30	30	57279204545632	495419631038687	495419631038687	131979695431472	761421319796954	761421319796954	63	61	54	6	595419631038687	578135971352466	15989847715736	154822335025381	137055837563452	0	0	0	0	0	0	0	0	0
chr22	46726772	46753237	ENSG00000100416	5244	+	TRMU	protein_coding	316050916616344	146095285518856	356524159775381	777481162891611	716463376307742	703469635258892	330938959926575	470464072382471	231259692777443	NA	288034781846707	522753120177476	557291666666667	-843495514320009	49	29	29	564385618977472	490689059560852	490689059560852	168211465842774	99553724682458	99553724682458	62	39	91	597727992349992	532192809488736	652356195605701	212838997596979	133882595262616	312392722279437	0	0	0	0	0	0	0	0	0
chr18	21086148	21166862	ENSG00000141458	4475	-	NPC1	protein_coding	578576166199936	177142851403211	258780715209752	201679972721885	637866611714465	761862799671476	353198234574868	46149179284126	326658034558203	NA	288264116604101	522753120177476	154849498327759	630866709062131	115	174	174	685798099512757	745121111183233	745121111183233	226377952755906	34251968503937	34251968503937	109	95	95	678135971352466	658496250072116	658496250072116	214566929133858	187007874015748	187007874015748	0	0	0	0	0	0	0	0	0
chr19	44047192	44084625	ENSG00000073050	5094	-	XRCC1	protein_coding	301347717940728	259908280877724	223637466622022	345027135763596	635783619327984	697792408034609	385064586500253	460253241127315	405023574735149	NA	288506916244073	522753120177476	153225806451613	615659297944072	105	90	90	67279204545632	65077946401987	65077946401987	618010594467334	529723366686286	529723366686286	67	70	49	608746284125034	614974711950468	564385618977472	394349617422013	412007062978222	288404944084756	0	0	0	0	0	0	0	0	0
chr7	150935850	150974982	ENSG00000082014	5614	-	SMARCD3	protein_coding	47444281144421	169514422734308	324721125779836	764148780710603	659124951249946	747176827928684	348691167564472	46149179284126	230027420769031	NA	289335510466847	522753120177476	455882352941176	-113326653086346	15	8	8	4	316992500144231	316992500144231	466272925085483	248678893378924	248678893378924	17	15	36	416992500144231	4	520945336562895	528442648430214	466272925085483	111905502020516	0	0	0	0	0	0	0	0	0
chr21	35445870	35478561	ENSG00000272962	3903	+	SLC5A3	protein_coding	30764786559559	195208064894728	332455876342249	547739047789298	771964233104717	699261502243237	359233564850168	46149179284126	193148437937586	NA	289349321266236	522753120177476	152944881889764	613011829708792	1184	1836	1836	102106713437856	108431359111114	108431359111114	130052724077329	201669595782074	201669595782074	900	879	1396	981538329581354	978135971352466	104481163054095	988576449912126	965509666080844	153339191564148	0	0	0	0	0	0	0	0	0
chr21	35445870	35478559	ENSG00000198743	3903	+	SLC5A3	protein_coding	30764786559559	195263305390556	332455876342249	547739047789298	771964233104717	699261502243237	359233564850168	46149179284126	193148437937586	NA	289365869710776	522753120177476	152944881889764	613011829708792	1184	1836	1836	102106713437856	108431359111114	108431359111114	130081300813008	201713909030982	201713909030982	900	879	1396	981538329581354	978135971352466	104481163054095	988793671720501	965721819380356	153372885080202	0	0	0	0	0	0	0	0	0
chr1	162760492	162782607	ENSG00000132196	3934	+	HSD17B7	protein_coding	100087730628603	262891838786225	188148013581748	155566657559228	901387630485411	835214855590414	385064586500253	452669494478175	296754820339412	NA	289649284549554	522753120177476	527472527472527	-92283213947754	28	10	10	485798099512757	34594316186373	34594316186373	114754098360656	409836065573771	409836065573771	32	24	35	504439411935845	464385618977472	516992500144231	131147540983607	983606557377049	14344262295082	0	0	0	0	0	0	0	0	0
chr5	159488808	159546430	ENSG00000170234	4231	-	PWWP2A	protein_coding	969087775229864	181381500573631	191603611665939	549679316952375	703083842597571	826245236116644	356034554977844	452781087269847	492675535935092	NA	290072209500695	522753120177476	655367231638418	-609624554955425	44	36	36	549185309632967	520945336562895	520945336562895	853871531146905	698622161847468	698622161847468	58	67	52	588264304936184	608746284125034	57279204545632	112555792742092	130021346788279	100912090044634	0	0	0	0	0	0	0	0	0
chr1	50905150	51425935	ENSG00000185104	3825	-	FAF1	protein_coding	319564849409359	224786726690633	272658285844486	158734681046077	652382709814767	703469635258892	372922122883527	46149179284126	298252301100984	NA	290338379932647	522753120177476	158426966292135	663817921432396	113	155	155	683289001416474	728540221886225	728540221886225	385665529010239	52901023890785	52901023890785	93	110	64	655458885167764	679441586635011	602236781302845	31740614334471	37542662116041	218430034129693	0	0	0	0	0	0	0	0	0
chr7	24836158	25021253	ENSG00000070882	4072	-	OSBPL3	protein_coding	926470750845276	205921930765292	227819167670774	237395197812489	580507942916003	823216491999964	36306978135789	460253241127315	353430778853398	NA	290565627712055	522753120177476	5	-1	13	8	8	38073549220576	316992500144231	316992500144231	21974306964165	135226504394861	135226504394861	20	14	24	439231742277876	390689059560852	464385618977472	338066260987153	236646382691007	405679513184584	0	0	0	0	0	0	0	0	0
chr16	67263290	67281561	ENSG00000135723	5662	-	FHOD1	protein_coding	770760363171811	191204693410667	138145069707973	651358195403808	187221454855377	800060925337804	356034554977844	452669494478175	517211842815865	NA	291164728404366	522753120177476	739648326715825	-435088605089104	420	442	442	87176764230664	879116288855502	879116288855502	126964933494559	133615477629988	133615477629988	548	596	619	91006623390052	922158712126481	927612440527424	165659008464329	180169286577993	187122128174123	0	0	0	0	0	0	0	0	0
chr17	74708919	74722866	ENSG00000070495	4879	-	JMJD6	protein_coding	523019557049913	230362826498357	213876447485245	353966585144184	67269919457471	756830495870443	373240402698592	460253241127315	409433513950282	NA	291558945373094	522753120177476	152972972972973	61327678231557	81	101	101	635755200461808	66724253419715	66724253419715	16808466486823	209587051255447	209587051255447	52	58	75	57279204545632	588264304936184	624792751344359	107906204606765	12035692052293	155633948952065	0	0	0	0	0	0	0	0	0
chr11	65479467	65487075	ENSG00000172977	5516	+	KAT5	protein_coding	968711955227567	128195429282707	548673741222143	492371141222788	59478199553097	586290294834462	321968990279988	511569051202867	18696198491766	NA	291764455536021	522753120177476	611111111111111	-710493382805015	214	168	168	774819284958946	740087943628218	740087943628218	114194236926361	896478121664888	896478121664888	293	166	441	819967234483636	738370429247405	878790255939143	156350053361793	885805763073639	235325506937033	0	0	0	0	0	0	0	0	0
chr1	155165379	155178842	ENSG00000169231	5529	-	THBS3	protein_coding	751647380804612	185099672523828	224730718703548	271212942337022	743026073867976	79873793500001	356034554977844	460253241127315	375098814526784	NA	291953731282737	522753120177476	624413145539906	-679427184724649	59	37	37	590689059560852	524792751344359	524792751344359	306334371754933	192107995846314	192107995846314	71	54	88	616992500144231	578135971352466	64757334309664	368639667705088	280373831775701	456905503634476	0	0	0	0	0	0	0	0	0
chr3	128806412	128841644	ENSG00000172780	5078	-	RAB43	protein_coding	251625229778267	263637684591107	224777180406262	306577588191467	786937035066212	656566297235385	385064586500253	460253241127315	391713819737139	NA	292425235162644	522753120177476	157746478873239	657607802552922	82	71	71	637503943134692	616992500144231	616992500144231	195891065456283	169612995699952	169612995699952	37	42	63	524792751344359	54262647547021	6	883898709985667	100334448160535	150501672240803	0	0	0	0	0	0	0	0	0
chr3	128806418	128879879	ENSG00000261796	482	-	ISY1-RAB43	protein_coding	251625229778267	263725141977035	224777180406262	306577588191467	786937035066212	656566297235385	385064586500253	460253241127315	391713819737139	NA	292444840318814	522753120177476	157746478873239	657607802552922	82	71	71	637503943134692	616992500144231	616992500144231	204590818363273	177145708582834	177145708582834	37	42	63	524792751344359	54262647547021	6	92315369261477	104790419161677	157185628742515	0	0	0	0	0	0	0	0	0
chr6	109307640	109416022	ENSG00000080546	3766	-	SESN1	protein_coding	561730509589549	162162316325897	266389479932433	197862908272613	745458685489307	761862799671476	34405920308157	46149179284126	324737235891036	NA	29292702946431	522753120177476	585526315789474	-772194082477188	41	24	24	539231742277876	464385618977472	464385618977472	195984703632887	11472275334608	11472275334608	67	47	38	608746284125034	558496250072116	528540221886225	320267686424474	224665391969407	181644359464627	0	0	0	0	0	0	0	0	0
chr10	82213922	82292879	ENSG00000108219	4931	+	TSPAN14	protein_coding	895116199113724	210161845902532	197909619197191	568282232385349	574349891801479	81716169375878	364883577938823	452781087269847	495674176057842	NA	293006415740648	522753120177476	712034383954155	-489981184647366	197	150	150	762935662007961	723840473932508	723840473932508	126322539275409	961846745751843	961846745751843	270	214	214	808214904135387	774819284958946	774819284958946	173132414235332	137223469060596	137223469060596	0	0	0	0	0	0	0	0	0
chr10	75910960	76469061	ENSG00000156110	3742	+	ADK	protein_coding	68211510734778	271533392534529	185430653710797	504691752756664	62147564819216	787382682387303	386583004773756	452669494478175	476216025422229	NA	293205994803482	522753120177476	153333333333333	616671360448494	62	61	61	597727992349992	595419631038687	595419631038687	427881297446515	420979986197378	420979986197378	44	37	39	549185309632967	524792751344359	532192809488736	303657694962043	255348516218081	269151138716356	0	0	0	0	0	0	0	0	0
chr5	41730167	41870621	ENSG00000083720	3748	-	OXCT1	protein_coding	292958794330937	13378276231248	395099311463655	110175307397455	566118886226337	697227053552859	322343543346757	475673419078689	262673576108262	NA	293334253542589	522753120177476	542635658914729	-881944238478288	26	22	22	475488750216347	452356195605701	452356195605701	121381886087768	102707749766573	102707749766573	48	55	26	561470984411521	58073549220576	475488750216347	224089635854342	256769374416433	121381886087768	0	0	0	0	0	0	0	0	0
chr14	74424713	74486102	ENSG00000187097	4447	-	ENTPD5	protein_coding	576814011025445	163500332311638	324353430446358	826370519164208	66375396539523	761862799671476	34405920308157	46149179284126	236674844359264	NA	29400047467031	522753120177476	440677966101695	-118220333122075	14	6	6	390689059560852	28073549220576	28073549220576	161980793705889	694203401596668	694203401596668	18	29	12	424792751344359	490689059560852	370043971814109	208261020479	335531644105056	138840680319334	0	0	0	0	0	0	0	0	0
chr7	144344279	144345668	ENSG00000243746	4698	-	EEF1A1P10	pseudogene	675733459831399	134857149991707	319248700793972	108175836855914	719283604524764	7845627809256	323185814601485	46149179284126	262673576108262	NA	29466657381562	522753120177476	371428571428571	-142884329880387	5	4	4	258496250072116	232192809488736	232192809488736	253807106598985	203045685279188	203045685279188	7	16	12	3	408746284125034	370043971814109	355329949238579	812182741116751	609137055837563	0	0	0	0	0	0	0	0	0
chr2	88469835	88486146	ENSG00000144115	4801	+	THNSL2	protein_coding	831644493912835	177098467344975	221873273556178	356284826283418	724689989003418	810265688922538	353198234574868	460253241127315	41172915037359	NA	295765291492572	522753120177476	653571428571429	-613583178660924	77	53	53	628540221886225	575488750216347	575488750216347	365101944049312	251303935514462	251303935514462	82	79	119	637503943134692	632192809488736	690689059560852	388809862494073	374585111427217	564248458985301	0	0	0	0	0	0	0	0	0
chr12	48541571	48574996	ENSG00000177981	4211	-	ASB8	protein_coding	392168733872081	20308654108463	224222980012799	502332511708685	72148728581878	741562943444259	362734311152895	460253241127315	476041181225858	NA	295825575080234	522753120177476	662162162162162	-594743521513742	39	54	54	532192809488736	578135971352466	578135971352466	124124761298536	171865054105665	171865054105665	68	86	68	610852445677817	644294349584873	610852445677817	216422660725652	273711012094207	216422660725652	0	0	0	0	0	0	0	0	0
chr9	135251008	135282209	ENSG00000125482	4485	-	TTF1	protein_coding	568346116491639	290142003443074	204974420060215	32661177728356	629775745251805	761862799671476	399041612662061	456342441266487	396735872951654	NA	296281593394344	522753120177476	174074074074074	799701349514169	30	32	32	495419631038687	504439411935845	504439411935845	610997963340122	65173116089613	65173116089613	15	20	19	4	439231742277876	432192809488736	305498981670061	407331975560081	386965376782077	0	0	0	0	0	0	0	0	0
chr2	224822121	224832431	ENSG00000135900	3745	+	MRPL44	protein_coding	780678371938017	163917364618346	233167277842621	4157628442439	671359432540749	801411802821157	34405920308157	460253241127315	438624933851689	NA	297009869503155	522753120177476	666666666666667	-584962500721156	74	66	66	622881869049588	606608919045777	606608919045777	843785632839225	752565564424173	752565564424173	79	111	119	632192809488736	68073549220576	690689059560852	900798175598632	126567844925884	135689851767389	0	0	0	0	0	0	0	0	0
chr22	38030661	38062939	ENSG00000100092	5632	+	SH3BP1	protein_coding	176454032462785	127726023836853	437553120005782	114987548246738	610465629394829	626614873981681	321968990279988	486073862026225	266270995706883	NA	297169832245776	522753120177476	604938271604938	-725140158769417	74	61	61	622881869049588	595419631038687	595419631038687	15893470790378	131013745704467	131013745704467	114	62	148	684549005094437	597727992349992	721916852046216	244845360824742	133161512027491	31786941580756	0	0	0	0	0	0	0	0	0
chr6	8013800	8064647	ENSG00000188428	40	-	BLOC1S5	protein_coding	635185612221735	174306527306114	270101921070492	214553069340805	64413139051109	777224904155544	35311984274747	46149179284126	334878259270712	NA	297501799171044	522753120177476	164	713695814843359	49	78	78	564385618977472	63037807481771	63037807481771	182088442958008	289855072463768	289855072463768	43	37	45	54594316186373	524792751344359	552356195605701	159791898922334	137495354886659	167224080267559	0	0	0	0	0	0	0	0	0
chr7	117824086	117832878	ENSG00000128534	3689	+	NAA38	protein_coding	401509854056789	254764536339061	232986481754239	310886094691578	647328448593611	741562943444259	385064586500253	460253241127315	391713819737139	NA	298078625357299	522753120177476	154644808743169	62895840454784	83	100	100	639231742277876	665821148275179	665821148275179	179809358752166	216637781629116	216637781629116	47	70	66	558496250072116	614974711950468	606608919045777	101819757365685	151646447140381	142980935875217	0	0	0	0	0	0	0	0	0
chr16	84087368	84150511	ENSG00000140943	4513	-	MBTPS1	protein_coding	606109866139009	205224109862985	219856407904785	575075671153117	586162901459075	768818907285473	362798269207404	460253241127315	495674176057842	NA	298139748932835	522753120177476	71608040201005	-481806511491545	190	190	190	757742882803575	757742882803575	757742882803575	656530753282654	656530753282654	656530753282654	259	213	324	802236781302845	774146698640115	834429590791582	894955079474775	736005528680028	111955770559779	0	0	0	0	0	0	0	0	0
chr2	191369068	191399448	ENSG00000189362	4026	-	TMEM194B	protein_coding	474687462999374	269811209982496	264581973979838	288320780413167	392529597794649	747176827928684	386312059582827	46149179284126	384697845606411	NA	298468006057734	522753120177476	215789473684211	11096244911745	17	12	12	416992500144231	370043971814109	370043971814109	25820170109356	182260024301337	182260024301337	7	7	5	3	3	258496250072116	106318347509113	106318347509113	759416767922236	0	0	0	0	0	0	0	0	0
chr3	124449213	124464040	ENSG00000114491	412	+	UMPS	protein_coding	58230037198614	324010058419669	195738822386445	583020751464674	476253084877053	762924754888847	42031286667598	452781087269847	496087150371432	NA	298986101181771	522753120177476	139047619047619	475579041213895	300	288	288	82336196767597	817492568250068	817492568250068	959692898272553	921305182341651	921305182341651	208	193	229	770735913208088	759991284218713	784549005094437	665387076135637	617402431222009	732565579014715	0	0	0	0	0	0	0	0	0
chr17	57409050	57479090	ENSG00000175155	4662	+	YPEL2	protein_coding	825726559993064	181231132070049	243548359728135	249282717648172	700195552564902	810265688922538	356034554977844	460871498125563	360859520888789	NA	299353157500573	522753120177476	567307692307692	-817796668779251	25	17	17	470043971814109	416992500144231	416992500144231	502613590671492	341777241656614	341777241656614	34	43	27	512928301694497	54594316186373	48073549220576	683554483313229	864495375954966	542822677925211	0	0	0	0	0	0	0	0	0
chr6	155578643	155635627	ENSG00000029639	3835	-	TFB1M	protein_coding	602095672537	156574380140461	313384109165057	130405628434459	670927813650374	767383053310128	342567569345948	46149179284126	276058069718059	NA	299805249732677	522753120177476	183333333333333	874469117916141	27	47	47	48073549220576	558496250072116	558496250072116	171646535282899	298792116973935	298792116973935	26	15	25	475488750216347	4	470043971814109	165289256198347	953591862682772	158931977113795	0	0	0	0	0	0	0	0	0
chr3	142025449	142166904	ENSG00000114127	3698	-	XRN1	protein_coding	303023405101852	143729195376032	504967089602895	460852814848322	451547190841159	699011192936302	330938959926575	501956623761535	184781609906972	NA	30018976288921	522753120177476	162518089725036	700600312012343	225	449	449	782017896241519	881378119121704	881378119121704	262023989751951	522883428438337	522883428438337	239	241	211	790689059560852	791886323727459	77279204545632	27832770466985	280656806800978	245720274834051	0	0	0	0	0	0	0	0	0
chr12	104458235	104498639	ENSG00000111727	3753	+	HCFC2	protein_coding	11579441885363	201242538576897	216683522188796	278990461283316	709809478778147	851635248916431	362209483971901	460253241127315	377969294528944	NA	300930499899475	522753120177476	535211267605634	-901819606061097	18	10	10	424792751344359	34594316186373	34594316186373	551132884262094	306184935701163	306184935701163	20	28	23	439231742277876	485798099512757	458496250072116	612369871402327	857317819963258	704225352112676	0	0	0	0	0	0	0	0	0
chr19	9731967	9756572	ENSG00000267106	4457	+	C19orf82	protein_coding	52903751231967	305547100282237	223108070331084	252521507769023	619125968456518	758904987937004	411239074338426	460253241127315	361976823331624	NA	302236841624525	522753120177476	222222222222222	115200309344505	12	14	14	370043971814109	390689059560852	390689059560852	389990250243744	454988625284368	454988625284368	4	9	5	232192809488736	332192809488736	258496250072116	129996750081248	292492687682808	16249593760156	0	0	0	0	0	0	0	0	0
chr6	166778407	166796486	ENSG00000060762	389	-	MPC1	protein_coding	742302278477601	263372946292644	182598205112617	890261170194337	575874344651259	79873793500001	385064586500253	452669494478175	576474468128988	NA	302335844882907	522753120177476	734024179620035	-446100506964173	131	147	147	704439411935845	720945336562895	720945336562895	185289957567185	207920792079208	207920792079208	204	194	181	767948009950545	760733031374961	75077946401987	288543140028289	274398868458274	256011315417256	0	0	0	0	0	0	0	0	0
chr22	38974125	39052634	ENSG00000184949	4578	-	FAM227A	protein_coding	417476462997633	20547398328956	290653044471161	24628118010665	536589082551371	746529812769416	362798269207404	46149179284126	358866862441118	NA	302669852634003	522753120177476	466666666666667	-109953567355091	5	8	8	258496250072116	316992500144231	316992500144231	532197977647685	851516764236296	851516764236296	15	10	20	4	34594316186373	439231742277876	159659393294305	106439595529537	212879191059074	0	0	0	0	0	0	0	0	0
chr18	11981024	12030876	ENSG00000141401	4927	+	IMPA2	protein_coding	485620193255585	255570463517743	236660683013574	310429313913005	623251304103887	747866839120191	385064586500253	460871498125563	391713819737139	NA	30336882285199	522753120177476	152100840336134	605028123775262	102	130	130	668650052718322	703342300153745	703342300153745	333333333333333	42483660130719	42483660130719	71	93	74	616992500144231	655458885167764	622881869049588	23202614379085	303921568627451	241830065359477	0	0	0	0	0	0	0	0	0
chr12	5541278	5630702	ENSG00000185652	4664	+	NTF3	protein_coding	145655263288949	886281053899763	106661828620708	378397544821142	553919086866154	61418679329375	281919607402858	570867427943098	675806351036898	NA	304001880340109	522753120177476	2575	136457243229586	11	46	46	358496250072116	555458885167764	555458885167764	848765432098765	354938271604938	354938271604938	13	11	16	38073549220576	358496250072116	408746284125034	100308641975309	848765432098765	123456790123457	0	0	0	0	0	0	0	0	0
chr19	39390340	39399533	ENSG00000104825	5076	+	NFKBIB	protein_coding	566703710656776	304973670437528	198561824165225	483079719805101	618670369387253	761862799671476	410915397438862	452781087269847	468116727801298	NA	304036540104634	522753120177476	15	584962500721156	83	86	86	639231742277876	644294349584873	644294349584873	371364653243848	384787472035794	384787472035794	55	63	52	58073549220576	6	57279204545632	246085011185682	281879194630872	232662192393736	0	0	0	0	0	0	0	0	0
chr8	21946670	21962409	ENSG00000158863	5717	+	FAM160B2	protein_coding	429805232272162	168316879211583	299542253718568	249695374201123	638487803935479	747176827928684	348580631249647	46149179284126	360859520888789	NA	304055692403299	522753120177476	651105651105651	-619036434815686	105	80	80	67279204545632	633985000288462	633985000288462	254422098376545	193845408286891	193845408286891	141	92	174	714974711950468	653915881110803	745121111183233	341652532105646	222922219529925	421613763023988	0	0	0	0	0	0	0	0	0
chr17	40465342	40540586	ENSG00000168610	4502	-	STAT3	protein_coding	503065598664349	171664419648178	314176750720705	208394928604368	548966836360424	750452691230279	351356926583385	46149179284126	331667481183782	NA	304163508971374	522753120177476	654188948306595	-61222070776558	151	108	108	724792751344359	676818432477693	676818432477693	405260332796565	289855072463768	289855072463768	166	139	256	738370429247405	712928301694497	800562454919388	445517981749866	373054213633924	687063875469673	0	0	0	0	0	0	0	0	0
chr1	113615831	113674882	ENSG00000198799	4119	+	LRIG2	protein_coding	895217895393921	228770253255938	232519323157187	164033932891243	818282571826298	81716169375878	372948089538715	460253241127315	301635031110005	NA	305330285021791	522753120177476	528089887640449	-92114457928876	25	11	11	470043971814109	358496250072116	358496250072116	285714285714286	125714285714286	125714285714286	34	21	34	512928301694497	44594316186373	512928301694497	388571428571429	24	388571428571429	0	0	0	0	0	0	0	0	0
chr19	1383526	1395583	ENSG00000115286	5957	+	NDUFS7	protein_coding	139408741040606	133548838275761	463392858638911	124961416597346	624640641660125	61418679329375	322343543346757	493885549336912	272005961842054	NA	305518143227465	522753120177476	601423487544484	-733546883938742	61	54	54	595419631038687	578135971352466	578135971352466	197923426346528	175210902011681	175210902011681	117	52	112	688264304936184	57279204545632	682017896241519	379623621025308	168721609344581	36340038935756	0	0	0	0	0	0	0	0	0
chr4	110481361	110609874	ENSG00000005059	4102	+	CCDC109B	protein_coding	783762432153125	224902131921332	216402218314058	618822331513228	536730769175126	802089215392526	372922122883527	460253241127315	507812846777677	NA	305583308594125	522753120177476	707070707070707	-500073603134643	126	112	112	698868468677217	682017896241519	682017896241519	658307210031348	585161964472309	585161964472309	185	172	138	753915881110803	743462822763672	711894107272351	966562173458725	898641588296761	721003134796238	0	0	0	0	0	0	0	0	0
chr9	72324438	72374875	ENSG00000188647	3603	-	PTAR1	protein_coding	649437868077825	258975021701981	236647585617588	239650362239466	636688861068989	777224904155544	385064586500253	460871498125563	353730547717518	NA	305612154385806	522753120177476	174242424242424	801095931585922	31	42	42	5	54262647547021	54262647547021	277132129447524	375469336670839	375469336670839	21	26	19	44594316186373	475488750216347	432192809488736	187734668335419	232433398891471	169855176112998	0	0	0	0	0	0	0	0	0
chr9	140114707	140116033	ENSG00000212864	6843	-	RNF208	protein_coding	812621665414539	263429735838621	232851338000889	42407324790959	425732085097453	80912531733992	385064586500253	460253241127315	44378357062689	NA	305879307491949	522753120177476	211764705882353	108246216019197	12	12	12	370043971814109	370043971814109	370043971814109	32520325203252	32520325203252	32520325203252	6	4	7	28073549220576	232192809488736	3	16260162601626	10840108401084	18970189701897	0	0	0	0	0	0	0	0	0
chr10	29698331	29776674	ENSG00000224597	4295	+	PTCHD3P1	antisense	83732408298798	214322143009303	23936554588317	351862278962501	56055833000202	810265688922538	365585561683221	460871498125563	408147015691277	NA	306023033525627	522753120177476	509803921568627	-971985623830404	12	7	7	370043971814109	3	3	538116591928251	31390134529148	31390134529148	21	12	18	44594316186373	370043971814109	424792751344359	94170403587444	538116591928251	807174887892377	0	0	0	0	0	0	0	0	0
chr17	80251592	80252786	ENSG00000260563	4736	+	RP13-516M14.1	lincRNA	599351486124324	175945941478317	254015055051286	351535788444775	723654426928451	767383053310128	353198234574868	460871498125563	408147015691277	NA	306196381538769	522753120177476	650375939849624	-620654207864465	67	53	53	608746284125034	575488750216347	575488750216347	336683417085427	266331658291457	266331658291457	82	67	117	637503943134692	608746284125034	688264304936184	412060301507538	336683417085427	587939698492462	0	0	0	0	0	0	0	0	0
chr5	72740654	72744352	ENSG00000251493	5388	-	FOXD1	protein_coding	119537832022402	258002134625405	426715388204658	498996119877284	625688921065617	61418679329375	385064586500253	483610773298613	18696198491766	NA	306231166657199	522753120177476	172645739910314	787814735661959	85	150	150	64262647547021	723840473932508	723840473932508	921908893709328	162689804772234	162689804772234	45	105	73	552356195605701	67279204545632	620945336562895	488069414316703	113882863340564	79175704989154	0	0	0	0	0	0	0	0	0
chr11	67231824	67236743	ENSG00000172663	6016	-	TMEM134	protein_coding	100833128490586	196539464253007	230365462713687	484349418578554	552341551508706	835736080083517	359461185113909	460253241127315	46885023718404	NA	307509751850226	523883434822271	693675889328063	-527666354389749	137	107	107	710852445677817	675488750216347	675488750216347	73735199138859	575888051668461	575888051668461	137	172	197	710852445677817	743462822763672	762935662007961	73735199138859	925726587728741	106027987082885	0	0	0	0	0	0	0	0	0
chr5	170288874	170727019	ENSG00000204764	374	+	RANBP17	protein_coding	492381062190386	335902633711961	24077000700229	24628118010665	522423825413121	748642466737208	425637608344252	460871498125563	358866862441118	NA	308598976464714	523883434822271	214285714285714	109953567355091	17	14	14	416992500144231	390689059560852	390689059560852	194797754096482	160421679844162	160421679844162	6	9	6	28073549220576	332192809488736	28073549220576	687521485046408	103128222756961	687521485046408	0	0	0	0	0	0	0	0	0
chr11	35684353	35829775	ENSG00000166326	399	+	TRIM44	protein_coding	606940745287751	187348645720669	286484498758589	256344101450798	57687881984876	768926631626797	356034554977844	46149179284126	36605938193272	NA	308723795284851	523883434822271	662288930581614	-594467349487996	145	104	104	718982455888002	671424551766612	671424551766612	711831124202258	510554737358861	510554737358861	157	138	238	73037807481771	711894107272351	790086680798075	770741286205204	677466863033873	116838487972509	0	0	0	0	0	0	0	0	0
chr17	46668619	46671323	ENSG00000120075	5427	-	HOXB5	protein_coding	901139057864196	199518033427572	211725710786545	578016992419404	695046843062266	81898808926067	361593475559926	460253241127315	495674176057842	NA	309005372596939	523883434822271	682926829268293	-55019708256048	68	64	64	610852445677817	602236781302845	602236781302845	591818973020017	557006092254134	557006092254134	78	103	106	63037807481771	670043971814109	674146698640115	678851174934726	896431679721497	922541340295909	0	0	0	0	0	0	0	0	0
chr7	100728720	100735017	ENSG00000169871	5805	+	TRIM56	protein_coding	327986314867431	147209114405842	372146629591774	13447850337137	719296430756032	708255784890306	330938959926575	472493345645199	276162011415883	NA	309810880401622	523883434822271	572289156626506	-805183823015977	39	28	28	532192809488736	485798099512757	485798099512757	237949969493594	170835875533862	170835875533862	50	35	81	56724253419715	516992500144231	635755200461808	305064063453325	213544844417328	494203782794387	0	0	0	0	0	0	0	0	0
chr15	96869167	96883492	ENSG00000185551	4874	+	NR2F2	protein_coding	125798355762521	23384219479951	181444292013048	669378735454782	718769369089414	865465645998316	374676378699049	452669494478175	522877997024236	NA	310270389522161	523883434822271	697885196374622	-51893836539116	95	68	68	658496250072116	610852445677817	610852445677817	313014827018122	224052718286656	224052718286656	114	109	108	684549005094437	678135971352466	676818432477693	375617792421746	359143327841845	355848434925865	0	0	0	0	0	0	0	0	0
chr9	34613548	34620515	ENSG00000137100	4986	-	DCTN3	protein_coding	972359357146615	226932511292514	253415418511486	14479990739301	725703268522158	826245236116644	372948089538715	460871498125563	287134184355277	NA	310406211728734	523883434822271	615853658536585	-699340521866289	106	48	48	674146698640115	561470984411521	561470984411521	246568969527797	111653872993719	111653872993719	89	107	132	649185309632967	675488750216347	705528243550119	207024889509188	248895091881833	307048150732729	0	0	0	0	0	0	0	0	0
chr6	52226219	52272575	ENSG00000170915	4253	+	PAQR8	protein_coding	850224701433888	190612857173987	246015473571541	472699783306301	554075884073006	812188333211845	356034554977844	460871498125563	464125753823895	NA	310417914467749	523883434822271	697123519458545	-520513792994314	162	125	125	734872815423108	697727992349992	697727992349992	416131518109427	321089134343694	321089134343694	208	222	161	770735913208088	78008998999203	733985000288462	534292319547906	5702543025944	413562805034678	0	0	0	0	0	0	0	0	0
chr4	108852525	108874613	ENSG00000155016	4045	+	CYP2U1	protein_coding	706022192934174	25516620374039	253198589858098	200571955371153	620715438383401	790894410470432	385064586500253	460871498125563	32664899582473	NA	310713558815348	523883434822271	203448275862069	102466205423427	17	21	21	416992500144231	44594316186373	44594316186373	495915985997666	612602100350058	612602100350058	11	12	6	358496250072116	370043971814109	28073549220576	320886814469078	350058343057176	175029171528588	0	0	0	0	0	0	0	0	0
chr1	153579362	153585621	ENSG00000188643	5724	-	S100A16	protein_coding	700670757440351	1937461203984	248039346662364	370774429495422	707596160748872	79046421282713	358502941222947	460871498125563	419825505397477	NA	313032811008542	525143633506306	706657420249653	-500917113075009	393	313	313	862205181945638	829462074889163	829462074889163	46508875739645	370414201183432	370414201183432	473	376	593	888874324889826	855842071326866	921431912080077	559763313609467	444970414201183	701775147928994	0	0	0	0	0	0	0	0	0
chr5	43289497	43313614	ENSG00000112972	3881	-	HMGCS1	protein_coding	198180536355842	132445149558004	423678409190919	711806955498695	110591870049658	645367857441637	322343543346757	482903720258103	223849168285665	NA	3131798033225	525143633506306	659985683607731	-599493364980125	1066	850	850	100593444608244	973301532168596	973301532168596	365318711446196	291295407813571	291295407813571	1755	1529	907	107780771295354	1057931593758	982654848729091	601439342015079	523989033584647	310829335161069	0	0	0	0	0	0	0	0	0
chr1	12627939	12677737	ENSG00000162496	5131	-	DHRS3	protein_coding	105858663142126	276090931818986	168622788508609	969315822072868	690133553382362	836968366752159	390793145623078	452669494478175	590543344441694	NA	31351119775875	525143633506306	742770167427702	-429012222759443	162	163	163	734872815423108	735755200461808	735755200461808	150978564771668	151910531220876	151910531220876	217	219	221	776818432477693	778135971352466	779441586635011	202236719478099	204100652376514	20596458527493	0	0	0	0	0	0	0	0	0
chr11	6642556	6677085	ENSG00000166341	5267	-	DCHS1	protein_coding	484314910341069	197467739027086	313726873051892	12217288282047	76983104743224	747176827928684	359461185113909	46149179284126	270620620563554	NA	313717596609973	525143633506306	571428571428571	-807354922057604	52	24	24	57279204545632	464385618977472	464385618977472	798771121351766	368663594470046	368663594470046	70	37	68	614974711950468	524792751344359	610852445677817	10752688172043	568356374807988	104454685099846	0	0	0	0	0	0	0	0	0
chr6	12514342	12515006	ENSG00000212802	5158	+	RPL15P3	pseudogene	231175439634622	320626571038496	312720987736921	233048919261808	431882203674423	654232057445062	42031286667598	46149179284126	350604041453303	NA	314323108263766	525143633506306	142723631508678	513224229261739	1221	993	993	102550285698187	995710204156229	995710204156229	494331983805668	402024291497976	402024291497976	750	559	938	955266909751427	912928301694497	987498134765377	303643724696356	226315789473684	379757085020243	0	0	0	0	0	0	0	0	0
chr10	35603480	35625329	ENSG00000271335	4238	-	RP11-324I22.4	antisense	695008537545103	232357695697123	275312812672721	301661615419332	474868363810499	789688130705228	374676378699049	46149179284126	391713819737139	NA	314820852216063	525143633506306	238461538461539	125375659224578	7	12	12	3	370043971814109	370043971814109	177664974619289	304568527918782	304568527918782	3	6	4	2	28073549220576	232192809488736	761421319796954	152284263959391	101522842639594	0	0	0	0	0	0	0	0	0
chr5	68576002	68628636	ENSG00000183323	4376	-	CCDC125	protein_coding	150992405818432	300768002296686	207722621507412	102676678329136	97522537850536	894314643914786	408549251834609	459854332283522	256458819011753	NA	315058739827411	525143633506306	378378378378378	-140209844357135	12	1	1	370043971814109	1	1	347222222222222	289351851851852	289351851851852	8	13	16	316992500144231	38073549220576	408746284125034	231481481481481	376157407407407	462962962962963	0	0	0	0	0	0	0	0	0
chr20	61826781	61847586	ENSG00000149658	4938	-	YTHDF1	protein_coding	687962778354255	321323042234415	215155156696858	521612915398412	494845758316519	789688130705228	42031286667598	460253241127315	481867260617306	NA	315301922764782	525143633506306	139769452449568	483049084496229	306	332	332	826209484537018	837937836707126	837937836707126	207317073170732	224932249322493	224932249322493	221	209	264	779441586635011	771424551766612	804984854945056	149728997289973	14159891598916	178861788617886	0	0	0	0	0	0	0	0	0
chr16	84682131	84701292	ENSG00000135686	5131	+	KLHL36	protein_coding	436229860502757	295522132573997	231882004871625	332442331957283	734503958930517	747176827928684	403184579669911	460253241127315	40068391220867	NA	316499215872765	525143633506306	159649122807018	674904626033954	60	61	61	593073733756289	595419631038687	595419631038687	643086816720257	653804930332262	653804930332262	39	47	28	532192809488736	558496250072116	485798099512757	418006430868167	503751339764201	30010718113612	0	0	0	0	0	0	0	0	0
chr10	124134212	124191867	ENSG00000107679	3667	+	PLEKHA1	protein_coding	806110125504332	173178303049702	257867594576316	411508277708776	70393803919383	80886269666459	352119706134996	461246645255202	437192498927276	NA	317894249877429	525143633506306	635838150289017	-653268514112065	40	35	35	535755200461808	516992500144231	516992500144231	112485939257593	984251968503937	984251968503937	43	68	62	54594316186373	610852445677817	597727992349992	120922384701912	191226096737908	174353205849269	0	0	0	0	0	0	0	0	0
chr12	56551945	56557280	ENSG00000092841	5156	+	MYL6	protein_coding	928924860498199	186635346131659	22297690898457	165559272210964	154313439908192	823216491999964	356034554977844	460253241127315	301635031110005	NA	318246459349401	525143633506306	692727669796899	-529639793969569	1406	883	883	104584066132365	978790255939143	978790255939143	569922983380624	357924604783137	357924604783137	1350	1402	1827	103998119593257	104542992936199	108360503550581	54722334819619	56830158086745	740575597892177	0	0	0	0	0	0	0	0	0
chr16	29952206	29984373	ENSG00000149932	4742	+	TMEM219	protein_coding	513515658020825	214238328635671	243260826144305	504097560343866	727956859179995	754111481766659	365585561683221	460871498125563	476041181225858	NA	3182876596351	525143633506306	725524475524476	-462903810544102	425	410	410	873470962022584	868299458368168	868299458368168	25297619047619	244047619047619	244047619047619	707	507	502	9467605550083	898868468677217	897441458980553	420833333333333	301785714285714	298809523809524	0	0	0	0	0	0	0	0	0
chr5	54455946	54462899	ENSG00000164294	3903	+	GPX8	protein_coding	73439963145749	243615146846307	219204579647329	754501624178738	561815783627948	795062656592961	382045507290612	460253241127315	545736318577261	NA	31842798794748	525143633506306	717062634989201	-479828951913312	108	112	112	676818432477693	682017896241519	682017896241519	323159784560144	335128665469779	335128665469779	169	161	133	74093909361377	733985000288462	706608919045777	505685218432077	481747456612807	397965290245362	0	0	0	0	0	0	0	0	0
chr15	77400471	77712486	ENSG00000173517	3793	-	PEAK1	protein_coding	10934997185197	247648863120971	197156379509044	692564213317138	648460123359023	844554037920534	382432319215141	452781087269847	531238503465514	NA	318587992779601	525143633506306	732213438735178	-449663842388476	289	226	226	817990909001493	782654848729092	782654848729092	334568187080343	261634637647604	261634637647604	376	310	326	855842071326866	82807707701306	835314682549808	435285945820792	358879370224589	377402176429729	0	0	0	0	0	0	0	0	0
chr17	16524051	16557170	ENSG00000197566	3768	-	ZNF624	protein_coding	89658422952577	234935736044414	306998340861567	216708735464899	382909583136187	817193707578418	374676378699049	46149179284126	337278589294802	NA	31883079687329	525143633506306	22	113750352374993	10	17	17	34594316186373	416992500144231	416992500144231	457456541628545	777676120768527	777676120768527	7	7	6	3	3	28073549220576	320219579139982	320219579139982	274473924977127	0	0	0	0	0	0	0	0	0
chr5	179041179	179061785	ENSG00000169045	4597	-	HNRNPH1	protein_coding	807696404616716	350298068450367	249580074384586	70520596868878	23761371629932	80912531733992	435824471856294	460871498125563	533966384389995	NA	319416601202596	525143633506306	765425601894488	-385665937925249	1700	2059	2059	107321674256634	110084286220706	110084286220706	344687753446878	417477696674777	417477696674777	2502	2673	2426	112894425756883	113847837500934	112449583931511	507299270072993	541970802919708	491889699918897	0	0	0	0	0	0	0	0	0
chr10	103544200	103578696	ENSG00000198408	4209	-	MGEA5	protein_coding	601422033342627	228414652527778	221391703663798	657055152017404	730432391856368	767383053310128	372948089538715	460253241127315	519015799066181	NA	319768236918394	525143633506306	729961832061069	-454107063957436	245	260	260	794251450533924	802790599656988	802790599656988	55593374177445	589970501474926	589970501474926	394	357	297	862570884306447	848381577726426	821916852046216	89403222146585	810074880871341	673927842069435	0	0	0	0	0	0	0	0	0
chr22	38201114	38203442	ENSG00000189060	5316	+	H1F0	protein_coding	861517854071806	22728018479666	234742910075612	53150490937178	573261007530268	812972342383942	372948089538715	460871498125563	485662825678934	NA	319816630710485	525143633506306	702464788732394	-509502183282336	159	120	120	732192809488736	691886323727459	691886323727459	121745788667688	918836140888208	918836140888208	205	149	214	768650052718322	722881869049588	774819284958946	156967840735069	114088820826953	16385911179173	0	0	0	0	0	0	0	0	0
chr4	110967002	111120355	ENSG00000170522	3987	-	ELOVL6	protein_coding	498628080725437	182471917590831	299844630179057	238429131861432	757898827996534	749581945470565	356034554977844	46149179284126	353430778853398	NA	32016015128319	525143633506306	609625668449198	-714004445722895	50	32	32	56724253419715	504439411935845	504439411935845	776880049720323	497203231821007	497203231821007	85	53	49	64262647547021	575488750216347	564385618977472	132069608452455	823492852703543	761342448725917	0	0	0	0	0	0	0	0	0
chr2	128395956	128439360	ENSG00000072163	5636	-	LIMS2	protein_coding	10330844237381	227966908311597	258650044043672	299119725168916	537021917256183	835736080083517	372948089538715	46149179284126	390659856934896	NA	320329955465438	525143633506306	675968992248062	-56497102553369	200	118	118	765105169117893	689481776330794	689481776330794	130718954248366	77124183006536	77124183006536	189	194	262	756985560833095	760733031374961	80389189892923	123529411764706	126797385620915	171241830065359	0	0	0	0	0	0	0	0	0
chr17	44798948	44799533	ENSG00000213326	4778	-	RPS7P11	pseudogene	132730795318331	376849244800136	420870527839239	66710892149957	431265790623756	61418679329375	443100806324973	482749447452778	215535557831092	NA	320597817314649	525143633506306	162700228832952	702216280118817	201	255	255	765821148275179	8	8	102030456852792	129441624365482	129441624365482	163	200	74	735755200461808	765105169117893	622881869049588	82741116751269	101522842639594	375634517766497	0	0	0	0	0	0	0	0	0
chr1	203148059	203155877	ENSG00000133048	5478	-	CHI3L1	protein_coding	896539954424732	355161248631872	595401994535547	167504528370253	434939570944144	567440826538976	437337740773863	517861269665801	12350373370727	NA	321332219323592	525143633506306	161814621409922	694341974161765	1120	1919	1919	101305705628054	109068905956085	109068905956085	123348017621145	211343612334802	211343612334802	565	1235	1264	914465824283188	102714630279044	103049216695817	622246696035242	136013215859031	13920704845815	0	0	0	0	0	0	0	0	0
chr9	3824127	4348392	ENSG00000107249	4019	-	GLIS3	protein_coding	749042171205331	27069500128456	230302443008629	390128403981269	647879241748408	79873793500001	386583004773756	460253241127315	429524064401143	NA	322104838058529	525143633506306	15	584962500721156	100	118	118	665821148275179	689481776330794	689481776330794	171909919202338	202853704658759	202853704658759	89	71	64	649185309632967	616992500144231	602236781302845	152999828090081	12205604263366	110022348289496	0	0	0	0	0	0	0	0	0
chr19	50321539	50342073	ENSG00000104973	5602	+	MED25	protein_coding	547939883375081	249413839761985	254817592872163	331900489755664	695477815057116	760922741941149	382432319215141	460871498125563	40068391220867	NA	32303951226158	525143633506306	155921052631579	640815735454674	65	86	86	604439411935845	644294349584873	644294349584873	589301903898459	779691749773345	779691749773345	41	53	58	539231742277876	575488750216347	588264304936184	371713508612874	480507706255666	525838621940163	0	0	0	0	0	0	0	0	0
chr6	111877657	111927481	ENSG00000056972	4445	-	TRAF3IP2	protein_coding	457421934743694	354873651229914	239638448058322	509120060614546	460236384202466	747176827928684	437337740773863	460871498125563	478200897116037	NA	323100327897257	525143633506306	142517814726841	511142267429485	204	198	198	767948009950545	763662462054365	763662462054365	545600427921904	529553356512436	529553356512436	126	158	137	698868468677217	731288295528436	710852445677817	336988499598823	422572880449318	366408130516181	0	0	0	0	0	0	0	0	0
chr12	108126643	108155049	ENSG00000110851	4121	-	PRDM4	protein_coding	617594963152002	247535303956706	26262076981567	326528004253979	628197954135878	774541523062923	382432319215141	46149179284126	396735872951654	NA	324766586789928	525143633506306	149664429530201	581731379458143	120	163	163	691886323727459	735755200461808	735755200461808	373948270489249	507946400747897	507946400747897	89	93	116	649185309632967	655458885167764	68703647195834	277344967279526	289809909629168	361483328139607	0	0	0	0	0	0	0	0	0
chr3	195384967	195412775	ENSG00000215837	4752	+	SDHAP2	pseudogene	575388135852293	164609920059806	412357765201497	685805691667293	667980609881346	761862799671476	344764292194456	479100429384191	219280151465226	NA	324876698392178	525143633506306	206976744186047	10494686762643	17	36	36	416992500144231	520945336562895	520945336562895	862944162436548	182741116751269	182741116751269	21	11	11	44594316186373	358496250072116	358496250072116	106598984771574	558375634517767	558375634517767	0	0	0	0	0	0	0	0	0
chr1	16944751	16971178	ENSG00000215908	5325	-	CROCCP2	lincRNA	36654646901896	212119868718097	313480209934573	246931962241921	706920621040977	739202045854903	365349458874001	46149179284126	359390834668607	NA	326156323841303	525143633506306	561224489795918	-833350130590549	13	21	21	38073549220576	44594316186373	44594316186373	325	525	525	23	39	36	458496250072116	532192809488736	520945336562895	575	975	9	0	0	0	0	0	0	0	0	0
chr8	143293441	143484601	ENSG00000171045	557	-	TSNARE1	protein_coding	929932707195329	236758114640518	24743899890605	234172168112279	795990752220213	823216491999964	375064677006676	460871498125563	350604041453303	NA	3261672942379	525143633506306	56	-836501267717121	28	14	14	485798099512757	390689059560852	390689059560852	122377622377622	611888111888112	611888111888112	31	25	44	5	470043971814109	549185309632967	13548951048951	109265734265734	192307692307692	0	0	0	0	0	0	0	0	0
chr16	67876213	67878097	ENSG00000168286	5995	+	THAP11	protein_coding	211962991813764	293286121465745	527511058550325	12855339767727	627456128237337	421943104026689	401301254005568	507669657953458	274992372005981	NA	327529474004957	525143633506306	155335968379447	635391927564297	362	212	212	850382573799575	773470962022584	773470962022584	520863309352518	305035971223022	305035971223022	127	184	195	7	753138146051631	761470984411521	18273381294964	264748201438849	280575539568345	0	0	0	0	0	0	0	0	0
chr3	43396351	43733086	ENSG00000160746	4085	-	ANO10	protein_coding	785141151658853	286314587180866	217818624788168	490189170974447	69097795019419	802654292570502	395874956535772	460253241127315	47191222684607	NA	328122931201621	525143633506306	147488584474886	560603295092752	101	111	111	66724253419715	68073549220576	68073549220576	34006734006734	373737373737374	373737373737374	84	59	76	64093909361377	590689059560852	62667865406949	282828282828283	198653198653199	255892255892256	0	0	0	0	0	0	0	0	0
chr5	111496223	111499973	ENSG00000224032	4319	+	EPB41L4A-AS1	lincRNA	413779028789243	264476283219455	292596249686478	179664411616377	773577757733713	746529812769416	385064586500253	46149179284126	314584914087405	NA	328884107596734	525143633506306	146421536441234	550127768320375	616	807	807	926912667914942	96582114827518	96582114827518	148076923076923	193990384615385	193990384615385	494	602	427	895128471496697	923601419190008	874146698640115	11875	144711538461538	102644230769231	0	0	0	0	0	0	0	0	0
chr5	74969949	75013313	ENSG00000152359	3727	-	POC5	protein_coding	466725705867372	345122257417154	243688892260474	213206579416122	827729819923922	747176827928684	432875904577492	460871498125563	334584759428145	NA	3296185596535	525143633506306	196969696969697	977973693670001	23	21	21	458496250072116	44594316186373	44594316186373	870552611657835	794852384557154	794852384557154	8	8	17	316992500144231	316992500144231	416992500144231	302800908402725	302800908402725	643451930355791	0	0	0	0	0	0	0	0	0
chr10	74943120	75008620	ENSG00000213551	40	-	DNAJC9	protein_coding	41577945518915	306929448746693	235306094893003	53844352446691	69444361396847	746529812769416	412649592203888	460871498125563	487964529667464	NA	330618543070378	525143633506306	148295454545455	568474377932587	93	84	84	655458885167764	64093909361377	64093909361377	681818181818182	6158357771261	6158357771261	49	61	66	564385618977472	595419631038687	606608919045777	359237536656892	447214076246334	483870967741935	0	0	0	0	0	0	0	0	0
chr6	10492456	10629601	ENSG00000111846	4351	+	GCNT2	protein_coding	13593188055589	247710824579382	204292407083633	556757106790919	74726173198034	882092787861836	382432319215141	456342441266487	495297931009629	NA	330889376150249	525143633506306	635658914728682	-65367525080517	34	24	24	512928301694497	464385618977472	464385618977472	758928571428571	535714285714286	535714285714286	39	43	47	532192809488736	54594316186373	558496250072116	870535714285714	959821428571429	104910714285714	0	0	0	0	0	0	0	0	0
chr17	4574679	4607632	ENSG00000141456	4815	-	PELP1	protein_coding	118054785883572	215110570149754	251800459278884	249509869337838	826310181499289	854855754228562	365687969254582	460871498125563	360859520888789	NA	332661358273631	525143633506306	605882352941177	-722890408954483	51	26	26	570043971814109	475488750216347	475488750216347	12630014858841	643883110450718	643883110450718	51	68	51	570043971814109	610852445677817	570043971814109	12630014858841	16840019811788	12630014858841	0	0	0	0	0	0	0	0	0
chr5	180274611	180288286	ENSG00000196670	4292	-	ZFP62	protein_coding	321249280755491	236183943143624	2787736235561	532321966988714	698303793236066	705267424274169	374676378699049	46149179284126	485662825678934	NA	332674690834258	525143633506306	694570135746606	-525807714021252	89	109	109	649185309632967	678135971352466	678135971352466	488742449203734	598572213069742	598572213069742	184	134	124	753138146051631	707681559705083	696578428466209	101043382756727	735859417902252	680944535969248	0	0	0	0	0	0	0	0	0
chr16	58699013	58719008	ENSG00000103042	5278	-	SLC38A7	protein_coding	547987753727156	249190350340541	253960957053204	454386483276281	714333751155499	760922741941149	382432319215141	460871498125563	45608230799657	NA	332724857695449	525143633506306	607476635514019	-719099173372692	21	22	22	44594316186373	452356195605701	452356195605701	423045930701048	443190975020145	443190975020145	44	26	37	549185309632967	475488750216347	524792751344359	88638195004029	523771152296535	745366639806608	0	0	0	0	0	0	0	0	0
chr17	43100708	43138473	ENSG00000172992	5125	-	DCAKD	protein_coding	866899467784658	284610104658856	192348346267265	965946475059406	727345123961046	813010388540935	395124624488144	452781087269847	590543344441694	NA	332928250052544	525143633506306	710204081632653	-493694443153842	54	60	60	578135971352466	593073733756289	593073733756289	290635091496232	322927879440258	322927879440258	81	74	90	635755200461808	622881869049588	65077946401987	435952637244349	398277717976319	484391819160387	0	0	0	0	0	0	0	0	0
chr6	13574816	13614790	ENSG00000124523	4236	+	SIRT5	protein_coding	796062747212119	221775934703804	262152540185507	589051581706971	54273056499932	803352937538182	370888697305467	46149179284126	496925788854683	NA	333310476694327	525143633506306	709731543624161	-494654667342212	155	134	134	728540221886225	707681559705083	707681559705083	293061070145585	253356021932312	253356021932312	221	214	161	779441586635011	774819284958946	733985000288462	417848364530157	404613348459066	304405369635092	0	0	0	0	0	0	0	0	0
chr11	102660651	102668891	ENSG00000196611	3969	-	MMP1	protein_coding	651533105909815	328300362995963	24832072147726	31204113151959	618631231505334	777224904155544	422071154176685	460871498125563	392330757784236	NA	334186556096096	525143633506306	190625	930737337562886	17	22	22	416992500144231	452356195605701	452356195605701	246734397677794	319303338171263	319303338171263	10	14	8	34594316186373	390689059560852	316992500144231	145137880986938	203193033381713	11611030478955	0	0	0	0	0	0	0	0	0
chr4	38968365	39034542	ENSG00000121895	39	-	TMEM156	protein_coding	705470909106187	188188754253456	349786805481461	136532876698749	684929500672655	790894410470432	356034554977844	467469604729638	278527068465447	NA	33447257142193	525143633506306	188679245283019	915935735211525	22	39	39	452356195605701	532192809488736	532192809488736	127610208816705	226218097447796	226218097447796	21	12	20	44594316186373	370043971814109	439231742277876	121809744779582	696055684454756	116009280742459	0	0	0	0	0	0	0	0	0
chr1	117910071	118071494	ENSG00000198162	3534	+	MAN1A2	protein_coding	505905624761187	277057205007449	282693456398669	302396938438005	607637857290354	751370303345677	390793145623078	46149179284126	391713819737139	NA	334514666266356	525143633506306	14869109947644	572318291468934	156	206	206	729462074889163	769348695749933	769348695749933	205452390359542	271302515474779	271302515474779	120	150	112	691886323727459	723840473932508	682017896241519	158040300276571	197550375345713	147504280258132	0	0	0	0	0	0	0	0	0
chrX	154289897	154299637	ENSG00000182712	4108	-	CMC4	protein_coding	112039210598597	207039267712705	298297236580978	139200163166391	767745086798447	846769640770128	363999806568405	46149179284126	280334591791992	NA	334819893388386	525143633506306	414634146341463	-127008916336774	11	3	3	358496250072116	2	2	263157894736842	717703349282297	717703349282297	12	20	9	370043971814109	439231742277876	332192809488736	287081339712919	478468899521531	215311004784689	0	0	0	0	0	0	0	0	0
chr7	102178365	102213103	ENSG00000168255	5179	-	POLR2J3	protein_coding	187217235489462	409662007700375	184801912650761	149075548039947	100072408566719	926972193390481	449826378917974	452669494478175	290713641387738	NA	334824099615844	525143633506306	375	-141503749927884	10	1	1	34594316186373	1	1	191791331031837	191791331031837	191791331031837	11	9	12	358496250072116	332192809488736	370043971814109	210970464135021	172612197928654	230149597238205	0	0	0	0	0	0	0	0	0
chr3	138327448	138352218	ENSG00000158234	4046	+	FAIM	protein_coding	438703129465042	245263426868161	333718804659338	120677802445683	777281040882731	747176827928684	382432319215141	461671517281623	269331905566838	NA	334936982535446	525143633506306	19375	954196310386875	21	36	36	44594316186373	520945336562895	520945336562895	165876777251185	28436018957346	28436018957346	10	14	24	34594316186373	390689059560852	464385618977472	789889415481832	110584518167457	18957345971564	0	0	0	0	0	0	0	0	0
chr3	47057919	47205457	ENSG00000181555	4023	-	SETD2	protein_coding	735023894970482	23459053877052	274627095595839	337492359789626	658761388283493	795062656592961	374676378699049	46149179284126	404008797722945	NA	3362731434144	525143633506306	155483870967742	636764930955724	63	89	89	6	649185309632967	649185309632967	120620333141872	170400153168677	170400153168677	53	54	48	575488750216347	578135971352466	561470984411521	101474248516178	103388856978748	919012062033314	0	0	0	0	0	0	0	0	0
chr13	101276129	101276683	ENSG00000237082	5225	-	COX5BP6	pseudogene	162914079422241	200308652791462	248912963398526	353384156723343	701397392889844	904517062509202	362209483971901	460871498125563	409143270382693	NA	336363208854891	525143633506306	4375	-11926450779424	8	3	3	316992500144231	2	2	406091370558376	152284263959391	152284263959391	8	12	12	316992500144231	370043971814109	370043971814109	406091370558376	609137055837563	609137055837563	0	0	0	0	0	0	0	0	0
chr2	38708920	38710012	ENSG00000213553	5288	+	RPLP0P6	pseudogene	422524077586196	322859179194733	265222718427741	334089592364547	652176773378457	747176827928684	42031286667598	46149179284126	401493062216479	NA	33637931064603	525143633506306	149185667752443	577108942726765	164	147	147	736632221424582	720945336562895	720945336562895	623574144486692	55893536121673	55893536121673	138	84	85	711894107272351	64093909361377	64262647547021	524714828897338	319391634980989	32319391634981	0	0	0	0	0	0	0	0	0
chr22	42334725	42343168	ENSG00000100162	5329	-	CENPM	protein_coding	107341285388912	23572819520422	256785338778475	415395793372812	58850610392201	837327749964013	374676378699049	460871498125563	438624933851689	NA	336446617738329	525143633506306	578313253012048	-790076930625769	18	15	15	424792751344359	4	4	167597765363128	139664804469274	139664804469274	23	33	27	458496250072116	508746284125034	48073549220576	21415270018622	307262569832402	251396648044693	0	0	0	0	0	0	0	0	0
chr3	126156444	126194762	ENSG00000070476	4868	-	ZXDC	protein_coding	740806548048367	262460241186433	264780551305379	330528596567865	643295174807835	79873793500001	385064586500253	46149179284126	399547888231204	NA	336448623626879	525143633506306	148076923076923	566346822553809	145	197	197	718982455888002	762935662007961	762935662007961	732693279434058	995452248610409	995452248610409	136	119	109	709803208296053	690689059560852	678135971352466	687215765538151	601313794845882	550783223850429	0	0	0	0	0	0	0	0	0
chr20	306207	310865	ENSG00000177732	6225	+	SOX12	protein_coding	10656086624531	189230540233877	697632848103962	245138030417628	6151318334359	60053616949754	356034554977844	52893612498247	147745181159053	NA	337406863503943	525143633506306	591044776119403	-758660665265525	278	158	158	812412131182919	731288295528436	731288295528436	83009853687668	471782621678113	471782621678113	368	166	471	85274770060604	738370429247405	888264304936184	10988354732756	495670349358017	140638996715437	0	0	0	0	0	0	0	0	0
chr8	21960468	21961890	ENSG00000256586	6142	+	AC091171.1	pseudogene	319567273635765	166506076861121	396587221059772	219788312067432	676035786984305	703469635258892	346016589421168	475673419078689	339502796938203	NA	33755124012533	525143633506306	6398891966759	-644105985471114	89	71	71	649185309632967	616992500144231	616992500144231	451776649746193	360406091370558	360406091370558	128	75	158	701122725542325	624792751344359	731288295528436	649746192893401	380710659898477	802030456852792	0	0	0	0	0	0	0	0	0
chr3	138543905	138545171	ENSG00000241429	4562	+	EEF1A1P25	pseudogene	15700239300949	264777276725516	222430084244148	252521507769023	867525719834218	896264354543537	385064586500253	460253241127315	361976823331624	NA	337722978095535	525143633506306	45	-115200309344505	12	3	3	370043971814109	2	2	609137055837563	152284263959391	152284263959391	10	16	14	34594316186373	408746284125034	390689059560852	50761421319797	812182741116751	710659898477157	0	0	0	0	0	0	0	0	0
chr20	43538703	43587676	ENSG00000101104	4722	+	PABPC1L	protein_coding	413678506931362	255735804606861	264177576391982	478990273934819	762488822440069	746529812769416	385064586500253	46149179284126	466590210016065	NA	337972939614595	525143633506306	630434782608696	-665580960929441	21	33	33	44594316186373	508746284125034	508746284125034	795755968169761	125047366426677	125047366426677	46	52	40	555458885167764	57279204545632	535755200461808	174308450170519	197044334975369	151572565365669	0	0	0	0	0	0	0	0	0
chr17	73663196	73704142	ENSG00000161526	4861	+	SAP30BP	protein_coding	94756240244736	233442776698757	240119046987446	474107429617724	753492641605866	826005885004111	374676378699049	460871498125563	464768379375849	NA	338424690272032	525143633506306	670212765957447	-577308928177721	79	55	55	632192809488736	58073549220576	58073549220576	155053974484789	107948969578018	107948969578018	96	74	112	659991284218713	622881869049588	682017896241519	188420019627085	145240431795878	2198233562316	0	0	0	0	0	0	0	0	0
chr19	52534632	52598991	ENSG00000256087	4115	-	ZNF432	protein_coding	585451744591894	288174525812705	22565840127525	665183862052051	744715925573763	764189734972042	397391061182169	460253241127315	520513797977221	NA	338829067719452	525143633506306	641025641025641	-641546029087523	19	28	28	432192809488736	485798099512757	485798099512757	526753534793457	776268367064042	776268367064042	37	37	43	524792751344359	524792751344359	54594316186373	102578319933463	102578319933463	119212642084835	0	0	0	0	0	0	0	0	0
chr12	50569571	50677329	ENSG00000050405	4232	-	LIMA1	protein_coding	220522906042385	377328591352736	332782397014747	262318928838399	450056728533147	648756132212295	443100806324973	46149179284126	368740343932065	NA	338863310014356	525143633506306	14673590504451	553221929577252	347	321	321	844294349584873	833091687811462	833091687811462	968191964285714	895647321428571	895647321428571	223	285	166	78073549220576	815987133677839	738370429247405	622209821428571	795200892857143	463169642857143	0	0	0	0	0	0	0	0	0
[truncated: 349 more rows]

## Sheet: gene ontology
Table S2
Upregulated genes
Id	Items	Items_Details	Support	List size	Reference Support	Reference size	Hyp	Hyp_c	Genes
1	Kegg:03013	RNA transport	4	263	145	34208	259986	458799	GEMIN4,NXT1,TRNT1,EIF2S2
[truncated: 21 more rows]

## Sheet: Upregulated and downregulated
Table S3
Upregulated genes	Downregulated genes
ABHD17AP3	ARPC4-TTLL3
BDH1	TCP11L1
[truncated: 199 more rows]

## Sheet: Primer sequences
Table S4
[truncated: 25 more rows]
